# Supplementary material for: [Di­aqua­sesqui(nitrato-κO)hemi(perchlorato-κO)copper(II)]-μ-{bis­[5-methyl-3-(pyridin-2-yl)-1H-pyrazol-4-yl] selenide}-[tri­aqua­(perchlorato-κO)copper(II)] nitrate monohydrate
Source: Acta Crystallogr Sect E Struct Rep Online. 2013 May 15;69(Pt 6):m314–5. doi: 10.1107/S1600536813012178 (PMC3684879; doi:10.1107/S1600536813012178)
Supplement: Supplementary file 1 [file e-69-0m314-sup1.cif]

##############################################################################
#                                                                            #
# This CIF contains the data in a paper accepted for publication in          #
# Acta Crystallographica Section E. It conforms to the requirements of       #
# Notes for Authors for Acta Crystallographica Section E, and has been       #
# peer reviewed under the auspices of the IUCr Commission on Journals.       #
#                                                                            #
# Full details of the Crystallographic Information File format               #
# are given in the paper "The Crystallographic Information File (CIF):       #
# a New Standard Archive File for Crystallography" by S. R. Hall, F. H.      #
# Allen and I. D. Brown [Acta Cryst. (1991), A47, 655-685].                  #
#                                                                            #
# The current version of the core CIF dictionary is obtainable from          #
# ftp://ftp.iucr.org/pub/cif_core.dic.                                       #
#                                                                            #
# Software is freely available for graphical display of the structure(s)     #
# in this CIF. For information consult the CIF software page                 #
# http://www.iucr.org/resources/cif/software.                                #
#                                                                            #
# This file may be used for bona fide research purposes within the           #
# scientific community so long as proper attribution is given to the journal # 
# article from which it was obtained.                                        #
#                                                                            #
##############################################################################
data_I
_audit_creation_method     SHELXL-97
_chemical_name_systematic
;\
[Diaquasesqui(nitrato-\k<i>O</i>)hemi(perchlorato-\k<i>O</i>)copper(II)]-\
\m-{bis[5-methyl-3-(pyridin-2-yl)-1<i>H</i>-pyrazol-4-yl] selenide}-\
[triaqua(perchlorato-\k<i>O</i>)copper(II)] nitrate monohydrate
;
_chemical_name_common     ?
_chemical_formula_moiety     'C18 H26 Cl1.5 Cu2 N7.5 O15.5 Se +, N O3 -, H2 O'
_chemical_formula_sum     'C18 H28 Cl1.5 Cu2 N8.5 O19.5 Se'
_chemical_formula_iupac
                 '[Cu2 (Cl O4)1.5 (N O3)1.5 (C18 H16 N6 Se) (H2 O)5] N O3, H2 O'
_chemical_formula_weight     934.72
_chemical_melting_point     ?
_symmetry_cell_setting     triclinic
_symmetry_space_group_name_H-M     'P -1'
_symmetry_space_group_name_Hall     '-P 1'
loop_
    _symmetry_equiv_pos_as_xyz
    'x, y, z'
    '-x, -y, -z'
_cell_length_a     9.7233(6)
_cell_length_b     13.1987(7)
_cell_length_c     13.3217(8)
_cell_angle_alpha     93.510(4)
_cell_angle_beta     108.858(5)
_cell_angle_gamma     93.494(4)
_cell_volume     1608.93(16)
_cell_formula_units_Z     2
_cell_measurement_reflns_used     6705
_cell_measurement_theta_min     2.59
_cell_measurement_theta_max     30.28
_cell_measurement_temperature     100(2)
_exptl_crystal_description     block
_exptl_crystal_colour     green
_exptl_crystal_size_max     0.30
_exptl_crystal_size_mid     0.25
_exptl_crystal_size_min     0.12
_exptl_crystal_density_diffrn     1.929
_exptl_crystal_density_meas     ?
_exptl_crystal_density_method     'not measured'
_exptl_crystal_F_000     938
_exptl_absorpt_coefficient_mu     2.674
_exptl_absorpt_correction_type     multi-scan
_exptl_absorpt_process_details     '(SADABS; Bruker, 2009)'
_exptl_absorpt_correction_T_min     0.4675
_exptl_absorpt_correction_T_max     0.7280
_exptl_special_details
;
;
_diffrn_ambient_temperature     100(2)
_diffrn_radiation_type     MoK\a
_diffrn_radiation_wavelength     0.71073
_diffrn_radiation_source     'fine-focus sealed tube'
_diffrn_radiation_monochromator     'flat graphite crystal'
_diffrn_measurement_device_type     'Bruker SMART APEXII CCD'
_diffrn_measurement_device
                              '62mm x 62mm CCD camera on three-circle goniostat'
_diffrn_measurement_method     '\f and \w scans'
_diffrn_detector_area_resol_mean     16
_diffrn_reflns_number     11167
_diffrn_reflns_av_R_equivalents     0.0733
_diffrn_reflns_av_sigmaI/netI     0.0738
_diffrn_reflns_theta_min     3.47
_diffrn_reflns_theta_max     28.39
_diffrn_reflns_theta_full     25.00
_diffrn_measured_fraction_theta_max     0.878
_diffrn_measured_fraction_theta_full     0.982
_diffrn_reflns_limit_h_min     -10
_diffrn_reflns_limit_h_max     12
_diffrn_reflns_limit_k_min     -17
_diffrn_reflns_limit_k_max     17
_diffrn_reflns_limit_l_min     -17
_diffrn_reflns_limit_l_max     16
_diffrn_standards_number     ?
_diffrn_standards_interval_count     ?
_diffrn_standards_interval_time     ?
_diffrn_standards_decay_%     ?
_refine_special_details
;
 Refinement of F^2^ against ALL reflections.  The weighted R-factor wR and
 goodness of fit S are based on F^2^, conventional R-factors R are based
 on F, with F set to zero for negative F^2^. The threshold expression of
 F^2^ > 2sigma(F^2^) is used only for calculating R-factors(gt) etc. and is
 not relevant to the choice of reflections for refinement.  R-factors based
 on F^2^ are statistically about twice as large as those based on F, and R-
 factors based on ALL data will be even larger.
;
_reflns_number_total     7085
_reflns_number_gt     5817
_reflns_threshold_expression     I>2sigma(I)
_refine_ls_structure_factor_coef     Fsqd
_refine_ls_matrix_type     full
_refine_ls_R_factor_all     0.0530
_refine_ls_R_factor_gt     0.0413
_refine_ls_wR_factor_gt     0.1062
_refine_ls_wR_factor_ref     0.1129
_refine_ls_goodness_of_fit_ref     1.023
_refine_ls_restrained_S_all     1.023
_refine_ls_number_reflns     7085
_refine_ls_number_parameters     498
_refine_ls_number_restraints     12
_refine_ls_hydrogen_treatment     mixed
_refine_ls_weighting_scheme     calc
_refine_ls_weighting_details
         'calc w=1/[\s^2^(Fo^2^)+(0.0615P)^2^+0.0000P] where P=(Fo^2^+2Fc^2^)/3'
_atom_sites_solution_hydrogens     geom
_atom_sites_solution_primary     direct
_atom_sites_solution_secondary     difmap
_refine_ls_shift/su_max     0.001
_refine_ls_shift/su_mean     0.000
_refine_diff_density_max     1.000
_refine_diff_density_min     -0.946
_refine_ls_extinction_method     none
_refine_ls_extinction_coef     ?
loop_
    _atom_type_symbol
    _atom_type_description
    _atom_type_scat_dispersion_real
    _atom_type_scat_dispersion_imag
    _atom_type_scat_source
    'C' 'C' 0.0033 0.0016
                         'International Tables Vol C Tables 4.2.6.8 and 6.1.1.4'
    'H' 'H' 0.0000 0.0000
                         'International Tables Vol C Tables 4.2.6.8 and 6.1.1.4'
    'N' 'N' 0.0061 0.0033
                         'International Tables Vol C Tables 4.2.6.8 and 6.1.1.4'
    'O' 'O' 0.0106 0.0060
                         'International Tables Vol C Tables 4.2.6.8 and 6.1.1.4'
    'Cl' 'Cl' 0.1484 0.1585
                         'International Tables Vol C Tables 4.2.6.8 and 6.1.1.4'
    'Cu' 'Cu' 0.3201 1.2651
                         'International Tables Vol C Tables 4.2.6.8 and 6.1.1.4'
    'Se' 'Se' -0.0929 2.2259
                         'International Tables Vol C Tables 4.2.6.8 and 6.1.1.4'
_computing_data_collection     'APEX2 (Bruker, 2009)'
_computing_cell_refinement     'SAINT (Bruker, 2009)'
_computing_data_reduction     'SAINT (Bruker, 2009)'
_computing_structure_solution     'SIR2004 (Burla <i>et al.</i>, 2005)'
_computing_structure_refinement     'SHELXL97 (Sheldrick, 2008)'
_computing_molecular_graphics     '<i>DIAMOND</i> (Brandenburg, 2009)'
_computing_publication_material     'SHELXL97 (Sheldrick, 2008)'
loop_
    _atom_site_type_symbol
    _atom_site_label
    _atom_site_fract_x
    _atom_site_fract_y
    _atom_site_fract_z
    _atom_site_U_iso_or_equiv
    _atom_site_adp_type
    _atom_site_calc_flag
    _atom_site_refinement_flags
    _atom_site_occupancy
    _atom_site_symmetry_multiplicity
    _atom_site_disorder_assembly
    _atom_site_disorder_group
    Se Se 0.30579(4) 0.28810(2) 0.04893(3) 0.01672(10) Uani d . 1 1 . .
    Cu Cu1 0.07983(4) 0.55346(3) 0.31262(3) 0.01379(10) Uani d . 1 1 . .
    Cu Cu2 0.60531(4) -0.03338(3) 0.28618(3) 0.01818(11) Uani d . 1 1 . .
    Cl Cl1 0.08419(9) 0.80696(6) 0.22351(8) 0.02334(19) Uani d . 1 1 . .
    O O1 0.2168(3) 0.63956(19) 0.4340(2) 0.0209(5) Uani d D 1 1 . .
    H H2O1 0.284(4) 0.669(3) 0.419(4) 0.031 Uiso d D 1 1 . .
    H H1O1 0.173(4) 0.680(3) 0.457(3) 0.031 Uiso d D 1 1 . .
    O O2 -0.0895(2) 0.57907(18) 0.35723(19) 0.0166(5) Uani d D 1 1 . .
    H H1O2 -0.137(4) 0.626(2) 0.329(3) 0.025 Uiso d D 1 1 . .
    H H2O2 -0.079(4) 0.577(3) 0.4215(17) 0.025 Uiso d D 1 1 . .
    O O1W 0.2383(3) 0.01642(19) 0.4205(2) 0.0228(5) Uani d D 1 1 . .
    H H1W1 0.181(4) 0.059(3) 0.428(4) 0.034 Uiso d D 1 1 . .
    H H2W1 0.216(5) -0.0443(17) 0.397(4) 0.034 Uiso d D 1 1 . .
    O O3 0.1043(3) 0.42346(18) 0.4361(2) 0.0192(5) Uani d D 1 1 . .
    H H1O3 0.189(3) 0.406(3) 0.457(3) 0.029 Uiso d D 1 1 . .
    H H2O3 0.056(4) 0.370(2) 0.410(3) 0.029 Uiso d D 1 1 . .
    O O4 0.5283(3) -0.06721(19) 0.4011(2) 0.0214(5) Uani d D 1 1 . .
    H H1O4 0.505(5) -0.1278(17) 0.405(4) 0.032 Uiso d D 1 1 . .
    H H2O4 0.596(4) -0.049(3) 0.458(2) 0.032 Uiso d D 1 1 . .
    O O5 0.7923(3) -0.08153(19) 0.3647(2) 0.0245(6) Uani d D 1 1 . .
    H H1O5 0.802(5) -0.139(2) 0.341(4) 0.037 Uiso d D 1 1 . .
    H H2O5 0.865(3) -0.045(3) 0.362(4) 0.037 Uiso d D 1 1 . .
    O O6 0.0385(3) 0.8548(2) 0.3056(3) 0.0499(10) Uani d . 1 1 . .
    O O7 0.0311(3) 0.8566(2) 0.1280(3) 0.0410(8) Uani d . 1 1 . .
    O O8 0.2401(3) 0.8125(2) 0.2577(2) 0.0368(7) Uani d . 1 1 . .
    O O9 0.0257(3) 0.70178(18) 0.2037(2) 0.0287(6) Uani d . 1 1 . .
    O O10 0.4717(3) 0.72896(18) 0.4218(2) 0.0255(6) Uani d . 1 1 . .
    O O11 0.5918(3) 0.59929(17) 0.4819(2) 0.0218(5) Uani d . 1 1 . .
    O O12 0.6898(3) 0.75338(19) 0.5375(2) 0.0299(6) Uani d . 1 1 . .
    O O13 0.7312(3) -0.2750(2) 0.2985(3) 0.0379(7) Uani d . 1 1 . .
    O O14 0.5604(3) -0.36909(19) 0.1776(2) 0.0290(6) Uani d . 1 1 . .
    O O15 0.5431(3) -0.20641(19) 0.1993(2) 0.0249(5) Uani d . 1 1 . .
    N N1 0.2334(3) 0.4991(2) 0.2624(2) 0.0149(5) Uani d . 1 1 . .
    N N2 0.3773(3) 0.4906(2) 0.3050(2) 0.0159(5) Uani d . 1 1 . .
    H H1N2 0.4325 0.5242 0.3628 0.019 Uiso calc R 1 1 . .
    N N3 -0.0450(3) 0.47889(19) 0.1744(2) 0.0145(5) Uani d . 1 1 . .
    N N4 0.4412(3) 0.0459(2) 0.2249(2) 0.0169(6) Uani d . 1 1 A .
    N N5 0.3236(3) 0.0687(2) 0.2505(2) 0.0179(6) Uani d . 1 1 . .
    H H1N5 0.2936 0.0381 0.2958 0.021 Uiso calc R 1 1 A .
    N N6 0.6606(3) 0.0214(2) 0.1646(2) 0.0191(6) Uani d . 1 1 . .
    N N7 0.5859(3) 0.6952(2) 0.4812(2) 0.0188(6) Uani d . 1 1 . .
    N N8 0.6108(3) -0.2844(2) 0.2239(2) 0.0188(6) Uani d . 1 1 . .
    C C1 0.5770(3) 0.3955(3) 0.2785(3) 0.0219(7) Uani d . 1 1 . .
    H H1A 0.6415 0.4534 0.3163 0.033 Uiso calc R 1 1 . .
    H H1B 0.6008 0.3744 0.2163 0.033 Uiso calc R 1 1 . .
    H H1C 0.5877 0.3407 0.3239 0.033 Uiso calc R 1 1 . .
    C C2 0.4246(4) 0.4232(2) 0.2463(3) 0.0161(6) Uani d . 1 1 . .
    C C3 0.3034(3) 0.3858(2) 0.1598(3) 0.0143(6) Uani d . 1 1 . .
    C C4 0.1865(3) 0.4339(2) 0.1747(3) 0.0140(6) Uani d . 1 1 . .
    C C5 0.0275(3) 0.4270(2) 0.1190(3) 0.0140(6) Uani d . 1 1 . .
    C C6 -0.0450(4) 0.3737(2) 0.0211(3) 0.0171(6) Uani d . 1 1 . .
    H H6 0.0063 0.3376 -0.0152 0.021 Uiso calc R 1 1 . .
    C C7 -0.1951(4) 0.3752(2) -0.0219(3) 0.0187(7) Uani d . 1 1 . .
    H H7 -0.2458 0.3391 -0.0869 0.022 Uiso calc R 1 1 . .
    C C8 -0.2691(4) 0.4306(3) 0.0323(3) 0.0188(7) Uani d . 1 1 . .
    H H8 -0.3695 0.4336 0.0038 0.023 Uiso calc R 1 1 . .
    C C9 -0.1901(3) 0.4817(2) 0.1305(3) 0.0177(7) Uani d . 1 1 . .
    H H9 -0.2395 0.5192 0.1672 0.021 Uiso calc R 1 1 . .
    C C10 0.1243(4) 0.1828(3) 0.2098(3) 0.0210(7) Uani d . 1 1 . .
    H H10A 0.0756 0.1312 0.2370 0.031 Uiso calc R 1 1 A .
    H H10B 0.0607 0.1990 0.1420 0.031 Uiso calc R 1 1 . .
    H H10C 0.1498 0.2428 0.2586 0.031 Uiso calc R 1 1 . .
    C C11 0.2582(3) 0.1449(2) 0.1969(3) 0.0170(6) Uani d . 1 1 . .
    C C12 0.3424(3) 0.1760(2) 0.1345(3) 0.0151(6) Uani d . 1 1 . .
    C C13 0.4547(4) 0.1103(2) 0.1543(3) 0.0161(6) Uani d . 1 1 A .
    C C14 0.5762(3) 0.0938(2) 0.1147(3) 0.0169(6) Uani d . 1 1 . .
    C C15 0.6019(4) 0.1410(2) 0.0314(3) 0.0180(7) Uani d . 1 1 . .
    H H15 0.5442 0.1914 -0.0008 0.022 Uiso calc R 1 1 . .
    C C16 0.7149(4) 0.1119(3) -0.0031(3) 0.0205(7) Uani d . 1 1 . .
    H H16 0.7333 0.1419 -0.0594 0.025 Uiso calc R 1 1 A .
    C C17 0.8007(4) 0.0369(3) 0.0477(3) 0.0228(7) Uani d . 1 1 . .
    H H17 0.8768 0.0159 0.0257 0.027 Uiso calc R 1 1 . .
    C C18 0.7700(4) -0.0058(3) 0.1317(3) 0.0219(7) Uani d . 1 1 . .
    H H18 0.8278 -0.0550 0.1662 0.026 Uiso calc R 1 1 A .
    Cl Cl2 0.8810(3) 0.1792(2) 0.3891(2) 0.0147(5) Uani d P 0.50 1 A 1
    O O16 0.9609(11) 0.0934(7) 0.3751(9) 0.0270(7) Uani d P 0.50 1 A 1
    O O17 0.8847(5) 0.2502(4) 0.3146(5) 0.0270(7) Uani d P 0.50 1 A 1
    O O18 0.9531(6) 0.2249(4) 0.4990(5) 0.0270(7) Uani d P 0.50 1 A 1
    O O19 0.7361(11) 0.1453(8) 0.3799(7) 0.0270(7) Uani d P 0.50 1 A 1
    N N9 0.8701(15) 0.1712(11) 0.4062(11) 0.0188(6) Uani d P 0.50 1 B 2
    O O20 0.9164(6) 0.2618(4) 0.4398(6) 0.0363(11) Uani d P 0.50 1 B 2
    O O21 0.7413(12) 0.1391(8) 0.4031(8) 0.0363(11) Uani d P 0.50 1 B 2
    O O22 0.9545(12) 0.1050(7) 0.3892(10) 0.0363(11) Uani d P 0.50 1 B 2
loop_
    _atom_site_aniso_label
    _atom_site_aniso_U_11
    _atom_site_aniso_U_22
    _atom_site_aniso_U_33
    _atom_site_aniso_U_12
    _atom_site_aniso_U_13
    _atom_site_aniso_U_23
    Se 0.02294(18) 0.01469(16) 0.01541(17) 0.00675(12) 0.00905(13) 0.00297(12)
    Cu1 0.01339(19) 0.01215(19) 0.0161(2) 0.00040(14) 0.00579(15) -0.00181(15)
    Cu2 0.0180(2) 0.0160(2) 0.0223(2) 0.00449(15) 0.00766(17) 0.00644(17)
    Cl1 0.0206(4) 0.0162(4) 0.0349(5) 0.0012(3) 0.0124(4) -0.0028(3)
    O1 0.0184(12) 0.0196(12) 0.0252(13) -0.0029(10) 0.0102(10) -0.0060(10)
    O2 0.0161(11) 0.0188(11) 0.0161(12) 0.0067(9) 0.0059(9) 0.0029(10)
    O1W 0.0244(13) 0.0199(12) 0.0251(14) -0.0013(10) 0.0110(11) -0.0021(11)
    O3 0.0206(12) 0.0156(11) 0.0223(13) 0.0012(9) 0.0080(10) 0.0033(10)
    O4 0.0241(13) 0.0173(12) 0.0221(13) -0.0002(10) 0.0065(10) 0.0041(10)
    O5 0.0217(13) 0.0182(12) 0.0334(15) 0.0038(10) 0.0080(11) 0.0050(11)
    O6 0.0407(18) 0.0424(18) 0.072(2) -0.0143(14) 0.0361(17) -0.0361(18)
    O7 0.0314(16) 0.0275(14) 0.064(2) 0.0057(12) 0.0119(15) 0.0213(15)
    O8 0.0202(14) 0.0473(18) 0.0435(18) 0.0056(12) 0.0102(12) 0.0067(14)
    O9 0.0479(17) 0.0127(12) 0.0239(14) -0.0045(11) 0.0119(12) -0.0032(10)
    O10 0.0159(12) 0.0209(12) 0.0356(16) 0.0022(10) 0.0013(11) 0.0113(11)
    O11 0.0239(13) 0.0132(11) 0.0247(13) 0.0002(9) 0.0030(10) 0.0025(10)
    O12 0.0255(14) 0.0192(12) 0.0347(16) -0.0033(10) -0.0023(11) -0.0044(11)
    O13 0.0268(15) 0.0255(14) 0.0448(18) 0.0119(12) -0.0116(13) -0.0029(13)
    O14 0.0273(14) 0.0223(13) 0.0324(15) 0.0000(11) 0.0039(11) -0.0017(12)
    O15 0.0233(13) 0.0240(13) 0.0262(14) 0.0090(10) 0.0041(10) 0.0082(11)
    N1 0.0136(13) 0.0120(12) 0.0200(14) -0.0001(10) 0.0065(11) 0.0019(11)
    N2 0.0143(13) 0.0152(13) 0.0174(14) 0.0002(10) 0.0049(11) -0.0002(11)
    N3 0.0151(13) 0.0113(12) 0.0180(14) -0.0006(10) 0.0076(11) -0.0014(11)
    N4 0.0208(14) 0.0136(13) 0.0194(15) 0.0049(11) 0.0094(11) 0.0055(11)
    N5 0.0164(13) 0.0190(14) 0.0212(15) 0.0012(11) 0.0092(11) 0.0067(12)
    N6 0.0207(14) 0.0165(13) 0.0205(15) 0.0020(11) 0.0071(12) 0.0027(12)
    N7 0.0177(14) 0.0167(13) 0.0227(15) 0.0008(11) 0.0073(12) 0.0036(12)
    N8 0.0166(13) 0.0199(14) 0.0211(15) 0.0055(11) 0.0067(11) 0.0057(11)
    C1 0.0149(16) 0.0207(16) 0.031(2) 0.0023(13) 0.0085(14) 0.0022(15)
    C2 0.0193(16) 0.0127(14) 0.0189(16) 0.0009(12) 0.0094(13) 0.0047(13)
    C3 0.0168(15) 0.0129(14) 0.0156(15) 0.0032(12) 0.0082(12) 0.0011(12)
    C4 0.0180(15) 0.0105(14) 0.0139(15) -0.0005(12) 0.0060(12) 0.0021(12)
    C5 0.0149(15) 0.0123(14) 0.0158(16) 0.0012(11) 0.0059(12) 0.0028(12)
    C6 0.0209(16) 0.0139(15) 0.0168(16) 0.0014(12) 0.0072(13) -0.0030(13)
    C7 0.0225(17) 0.0141(15) 0.0161(16) -0.0009(13) 0.0022(13) 0.0007(13)
    C8 0.0157(15) 0.0194(16) 0.0186(17) -0.0006(13) 0.0025(13) 0.0011(13)
    C9 0.0171(16) 0.0185(16) 0.0174(17) -0.0007(13) 0.0064(13) 0.0002(13)
    C10 0.0188(16) 0.0198(16) 0.0272(19) 0.0021(13) 0.0106(14) 0.0051(14)
    C11 0.0155(15) 0.0162(15) 0.0179(16) -0.0015(12) 0.0043(13) -0.0007(13)
    C12 0.0180(15) 0.0111(14) 0.0146(16) -0.0002(12) 0.0035(12) 0.0009(12)
    C13 0.0201(16) 0.0120(14) 0.0161(16) 0.0001(12) 0.0057(13) 0.0018(12)
    C14 0.0172(15) 0.0104(14) 0.0215(17) 0.0004(12) 0.0048(13) -0.0021(13)
    C15 0.0203(16) 0.0126(14) 0.0209(17) -0.0006(12) 0.0069(13) 0.0000(13)
    C16 0.0266(18) 0.0179(16) 0.0193(17) 0.0003(13) 0.0111(14) 0.0015(14)
    C17 0.0197(17) 0.0241(18) 0.0263(19) 0.0003(14) 0.0115(14) -0.0037(15)
    C18 0.0218(17) 0.0196(16) 0.0250(19) 0.0065(14) 0.0079(14) 0.0023(14)
    Cl2 0.0151(9) 0.0085(8) 0.0224(13) -0.0033(6) 0.0107(7) -0.0058(8)
    O16 0.0208(15) 0.0273(16) 0.0354(19) 0.0073(12) 0.0117(13) 0.0038(14)
    O17 0.0208(15) 0.0273(16) 0.0354(19) 0.0073(12) 0.0117(13) 0.0038(14)
    O18 0.0208(15) 0.0273(16) 0.0354(19) 0.0073(12) 0.0117(13) 0.0038(14)
    O19 0.0208(15) 0.0273(16) 0.0354(19) 0.0073(12) 0.0117(13) 0.0038(14)
    N9 0.0166(13) 0.0199(14) 0.0211(15) 0.0055(11) 0.0067(11) 0.0057(11)
    O20 0.034(2) 0.0206(19) 0.061(3) -0.0118(16) 0.030(2) -0.0110(19)
    O21 0.034(2) 0.0206(19) 0.061(3) -0.0118(16) 0.030(2) -0.0110(19)
    O22 0.034(2) 0.0206(19) 0.061(3) -0.0118(16) 0.030(2) -0.0110(19)
_geom_special_details
;
 All esds (except the esd in the dihedral angle between two l.s. planes)
 are estimated using the full covariance matrix.  The cell esds are taken
 into account individually in the estimation of esds in distances, angles
 and torsion angles; correlations between esds in cell parameters are only
 used when they are defined by crystal symmetry.  An approximate (isotropic)
 treatment of cell esds is used for estimating esds involving l.s. planes.
;
loop_
    _geom_bond_atom_site_label_1
    _geom_bond_atom_site_label_2
    _geom_bond_site_symmetry_2
    _geom_bond_distance
    _geom_bond_publ_flag
    Se C12 . 1.904(3) ?
    Se C3 . 1.907(3) ?
    Cu1 O2 . 1.963(2) ?
    Cu1 O1 . 1.969(3) ?
    Cu1 N1 . 1.978(3) ?
    Cu1 N3 . 2.005(3) ?
    Cu1 O3 . 2.419(3) ?
    Cu1 O9 . 2.489(3) ?
    Cu2 N4 . 1.942(3) ?
    Cu2 O5 . 1.948(3) ?
    Cu2 O4 . 1.972(3) ?
    Cu2 N6 . 2.023(3) ?
    Cu2 O15 . 2.445(3) ?
    Cu2 O19 . 2.643(11) ?
    Cl1 O7 . 1.426(3) ?
    Cl1 O8 . 1.431(3) ?
    Cl1 O6 . 1.434(3) ?
    Cl1 O9 . 1.443(3) ?
    O1 H2O1 . 0.826(19) ?
    O1 H1O1 . 0.805(19) ?
    O2 H1O2 . 0.834(19) ?
    O2 H2O2 . 0.831(19) ?
    O1W H1W1 . 0.836(19) ?
    O1W H2W1 . 0.832(19) ?
    O3 H1O3 . 0.831(19) ?
    O3 H2O3 . 0.818(19) ?
    O4 H1O4 . 0.829(19) ?
    O4 H2O4 . 0.836(19) ?
    O5 H1O5 . 0.823(19) ?
    O5 H2O5 . 0.842(19) ?
    O10 N7 . 1.262(4) ?
    O11 N7 . 1.271(3) ?
    O12 N7 . 1.232(4) ?
    O13 N8 . 1.260(4) ?
    O14 N8 . 1.234(4) ?
    O15 N8 . 1.259(4) ?
    N1 C4 . 1.340(4) ?
    N1 N2 . 1.344(4) ?
    N2 C2 . 1.346(4) ?
    N2 H1N2 . 0.8600 ?
    N3 C9 . 1.346(4) ?
    N3 C5 . 1.357(4) ?
    N4 C13 . 1.337(4) ?
    N4 N5 . 1.340(4) ?
    N5 C11 . 1.341(4) ?
    N5 H1N5 . 0.8600 ?
    N6 C18 . 1.334(4) ?
    N6 C14 . 1.360(4) ?
    C1 C2 . 1.479(4) ?
    C1 H1A . 0.9600 ?
    C1 H1B . 0.9600 ?
    C1 H1C . 0.9600 ?
    C2 C3 . 1.394(5) ?
    C3 C4 . 1.398(4) ?
    C4 C5 . 1.477(4) ?
    C5 C6 . 1.388(4) ?
    C6 C7 . 1.387(5) ?
    C6 H6 . 0.9300 ?
    C7 C8 . 1.382(5) ?
    C7 H7 . 0.9300 ?
    C8 C9 . 1.391(5) ?
    C8 H8 . 0.9300 ?
    C9 H9 . 0.9300 ?
    C10 C11 . 1.479(4) ?
    C10 H10A . 0.9600 ?
    C10 H10B . 0.9600 ?
    C10 H10C . 0.9600 ?
    C11 C12 . 1.403(5) ?
    C12 C13 . 1.404(5) ?
    C13 C14 . 1.464(5) ?
    C14 C15 . 1.388(5) ?
    C15 C16 . 1.386(5) ?
    C15 H15 . 0.9300 ?
    C16 C17 . 1.397(5) ?
    C16 H16 . 0.9300 ?
    C17 C18 . 1.389(5) ?
    C17 H17 . 0.9300 ?
    C18 H18 . 0.9300 ?
    Cl2 O17 . 1.413(6) ?
    Cl2 O19 . 1.415(11) ?
    Cl2 O16 . 1.447(8) ?
    Cl2 O18 . 1.475(7) ?
    N9 O20 . 1.255(15) ?
    N9 O21 . 1.285(17) ?
    N9 O22 . 1.293(15) ?
loop_
    _geom_angle_atom_site_label_1
    _geom_angle_atom_site_label_2
    _geom_angle_atom_site_label_3
    _geom_angle_site_symmetry_1
    _geom_angle_site_symmetry_3
    _geom_angle
    _geom_angle_publ_flag
    C12 Se C3 . . 96.01(14) ?
    O2 Cu1 O1 . . 93.43(10) ?
    O2 Cu1 N1 . . 168.52(10) ?
    O1 Cu1 N1 . . 94.85(11) ?
    O2 Cu1 N3 . . 92.57(11) ?
    O1 Cu1 N3 . . 170.62(11) ?
    N1 Cu1 N3 . . 80.28(11) ?
    O2 Cu1 O3 . . 81.67(9) ?
    O1 Cu1 O3 . . 85.52(10) ?
    N1 Cu1 O3 . . 91.06(10) ?
    N3 Cu1 O3 . . 102.50(10) ?
    O2 Cu1 O9 . . 88.12(10) ?
    O1 Cu1 O9 . . 91.62(10) ?
    N1 Cu1 O9 . . 99.57(11) ?
    N3 Cu1 O9 . . 81.37(10) ?
    O3 Cu1 O9 . . 169.20(9) ?
    N4 Cu2 O5 . . 166.31(12) ?
    N4 Cu2 O4 . . 90.67(11) ?
    O5 Cu2 O4 . . 90.21(11) ?
    N4 Cu2 N6 . . 79.71(12) ?
    O5 Cu2 N6 . . 98.40(12) ?
    O4 Cu2 N6 . . 169.88(11) ?
    N4 Cu2 O15 . . 107.91(11) ?
    O5 Cu2 O15 . . 85.70(10) ?
    O4 Cu2 O15 . . 92.59(10) ?
    N6 Cu2 O15 . . 93.36(11) ?
    N4 Cu2 O19 . . 83.5(2) ?
    O5 Cu2 O19 . . 82.9(2) ?
    O4 Cu2 O19 . . 95.1(2) ?
    N6 Cu2 O19 . . 80.7(2) ?
    O15 Cu2 O19 . . 166.2(2) ?
    O7 Cl1 O8 . . 109.63(18) ?
    O7 Cl1 O6 . . 110.2(2) ?
    O8 Cl1 O6 . . 109.33(19) ?
    O7 Cl1 O9 . . 109.16(18) ?
    O8 Cl1 O9 . . 109.82(18) ?
    O6 Cl1 O9 . . 108.64(17) ?
    Cu1 O1 H2O1 . . 113(3) ?
    Cu1 O1 H1O1 . . 110(3) ?
    H2O1 O1 H1O1 . . 110(4) ?
    Cu1 O2 H1O2 . . 115(3) ?
    Cu1 O2 H2O2 . . 117(3) ?
    H1O2 O2 H2O2 . . 114(4) ?
    H1W1 O1W H2W1 . . 127(4) ?
    Cu1 O3 H1O3 . . 111(3) ?
    Cu1 O3 H2O3 . . 114(3) ?
    H1O3 O3 H2O3 . . 103(4) ?
    Cu2 O4 H1O4 . . 118(3) ?
    Cu2 O4 H2O4 . . 105(3) ?
    H1O4 O4 H2O4 . . 106(4) ?
    Cu2 O5 H1O5 . . 112(3) ?
    Cu2 O5 H2O5 . . 114(3) ?
    H1O5 O5 H2O5 . . 105(4) ?
    Cl1 O9 Cu1 . . 132.23(16) ?
    N8 O15 Cu2 . . 128.4(2) ?
    C4 N1 N2 . . 106.2(3) ?
    C4 N1 Cu1 . . 115.8(2) ?
    N2 N1 Cu1 . . 135.9(2) ?
    N1 N2 C2 . . 111.8(3) ?
    N1 N2 H1N2 . . 124.1 ?
    C2 N2 H1N2 . . 124.1 ?
    C9 N3 C5 . . 118.7(3) ?
    C9 N3 Cu1 . . 125.6(2) ?
    C5 N3 Cu1 . . 115.6(2) ?
    C13 N4 N5 . . 106.9(3) ?
    C13 N4 Cu2 . . 116.9(2) ?
    N5 N4 Cu2 . . 134.7(2) ?
    N4 N5 C11 . . 111.7(3) ?
    N4 N5 H1N5 . . 124.1 ?
    C11 N5 H1N5 . . 124.1 ?
    C18 N6 C14 . . 119.0(3) ?
    C18 N6 Cu2 . . 126.5(2) ?
    C14 N6 Cu2 . . 114.5(2) ?
    O12 N7 O10 . . 121.2(3) ?
    O12 N7 O11 . . 120.3(3) ?
    O10 N7 O11 . . 118.5(3) ?
    O14 N8 O15 . . 121.3(3) ?
    O14 N8 O13 . . 120.1(3) ?
    O15 N8 O13 . . 118.6(3) ?
    C2 C1 H1A . . 109.5 ?
    C2 C1 H1B . . 109.5 ?
    H1A C1 H1B . . 109.5 ?
    C2 C1 H1C . . 109.5 ?
    H1A C1 H1C . . 109.5 ?
    H1B C1 H1C . . 109.5 ?
    N2 C2 C3 . . 106.6(3) ?
    N2 C2 C1 . . 122.8(3) ?
    C3 C2 C1 . . 130.5(3) ?
    C2 C3 C4 . . 105.2(3) ?
    C2 C3 Se . . 125.1(2) ?
    C4 C3 Se . . 129.7(2) ?
    N1 C4 C3 . . 110.2(3) ?
    N1 C4 C5 . . 114.8(3) ?
    C3 C4 C5 . . 135.0(3) ?
    N3 C5 C6 . . 121.7(3) ?
    N3 C5 C4 . . 112.7(3) ?
    C6 C5 C4 . . 125.6(3) ?
    C7 C6 C5 . . 119.0(3) ?
    C7 C6 H6 . . 120.5 ?
    C5 C6 H6 . . 120.5 ?
    C8 C7 C6 . . 119.7(3) ?
    C8 C7 H7 . . 120.2 ?
    C6 C7 H7 . . 120.2 ?
    C7 C8 C9 . . 118.5(3) ?
    C7 C8 H8 . . 120.7 ?
    C9 C8 H8 . . 120.7 ?
    N3 C9 C8 . . 122.4(3) ?
    N3 C9 H9 . . 118.8 ?
    C8 C9 H9 . . 118.8 ?
    C11 C10 H10A . . 109.5 ?
    C11 C10 H10B . . 109.5 ?
    H10A C10 H10B . . 109.5 ?
    C11 C10 H10C . . 109.5 ?
    H10A C10 H10C . . 109.5 ?
    H10B C10 H10C . . 109.5 ?
    N5 C11 C12 . . 106.6(3) ?
    N5 C11 C10 . . 122.1(3) ?
    C12 C11 C10 . . 131.3(3) ?
    C11 C12 C13 . . 104.9(3) ?
    C11 C12 Se . . 124.4(2) ?
    C13 C12 Se . . 130.6(3) ?
    N4 C13 C12 . . 109.7(3) ?
    N4 C13 C14 . . 114.3(3) ?
    C12 C13 C14 . . 136.0(3) ?
    N6 C14 C15 . . 121.8(3) ?
    N6 C14 C13 . . 112.7(3) ?
    C15 C14 C13 . . 125.3(3) ?
    C16 C15 C14 . . 119.0(3) ?
    C16 C15 H15 . . 120.5 ?
    C14 C15 H15 . . 120.5 ?
    C15 C16 C17 . . 119.1(3) ?
    C15 C16 H16 . . 120.4 ?
    C17 C16 H16 . . 120.4 ?
    C18 C17 C16 . . 118.7(3) ?
    C18 C17 H17 . . 120.7 ?
    C16 C17 H17 . . 120.7 ?
    N6 C18 C17 . . 122.4(3) ?
    N6 C18 H18 . . 118.8 ?
    C17 C18 H18 . . 118.8 ?
    O17 Cl2 O19 . . 111.6(4) ?
    O17 Cl2 O16 . . 109.9(5) ?
    O19 Cl2 O16 . . 110.3(6) ?
    O17 Cl2 O18 . . 110.8(4) ?
    O19 Cl2 O18 . . 107.5(5) ?
    O16 Cl2 O18 . . 106.6(5) ?
    Cl2 O19 Cu2 . . 123.9(6) ?
    O20 N9 O21 . . 119.1(12) ?
    O20 N9 O22 . . 122.0(12) ?
    O21 N9 O22 . . 118.2(12) ?
loop_
    _geom_torsion_atom_site_label_1
    _geom_torsion_atom_site_label_2
    _geom_torsion_atom_site_label_3
    _geom_torsion_atom_site_label_4
    _geom_torsion_site_symmetry_1
    _geom_torsion_site_symmetry_2
    _geom_torsion_site_symmetry_3
    _geom_torsion_site_symmetry_4
    _geom_torsion
    _geom_torsion_publ_flag
    O7 Cl1 O9 Cu1 . . . . 171.1(2) ?
    O8 Cl1 O9 Cu1 . . . . 50.8(3) ?
    O6 Cl1 O9 Cu1 . . . . -68.7(3) ?
    O2 Cu1 O9 Cl1 . . . . 97.4(2) ?
    O1 Cu1 O9 Cl1 . . . . 4.0(2) ?
    N1 Cu1 O9 Cl1 . . . . -91.2(2) ?
    N3 Cu1 O9 Cl1 . . . . -169.7(2) ?
    O3 Cu1 O9 Cl1 . . . . 78.5(5) ?
    N4 Cu2 O15 N8 . . . . -170.6(3) ?
    O5 Cu2 O15 N8 . . . . 10.9(3) ?
    O4 Cu2 O15 N8 . . . . -79.1(3) ?
    N6 Cu2 O15 N8 . . . . 109.1(3) ?
    O19 Cu2 O15 N8 . . . . 45.0(8) ?
    O2 Cu1 N1 C4 . . . . 44.8(7) ?
    O1 Cu1 N1 C4 . . . . -179.2(2) ?
    N3 Cu1 N1 C4 . . . . -7.3(2) ?
    O3 Cu1 N1 C4 . . . . 95.2(2) ?
    O9 Cu1 N1 C4 . . . . -86.7(2) ?
    O2 Cu1 N1 N2 . . . . -116.1(5) ?
    O1 Cu1 N1 N2 . . . . 20.0(3) ?
    N3 Cu1 N1 N2 . . . . -168.1(3) ?
    O3 Cu1 N1 N2 . . . . -65.6(3) ?
    O9 Cu1 N1 N2 . . . . 112.4(3) ?
    C4 N1 N2 C2 . . . . 1.0(3) ?
    Cu1 N1 N2 C2 . . . . 163.1(2) ?
    O2 Cu1 N3 C9 . . . . 16.1(3) ?
    N1 Cu1 N3 C9 . . . . -172.9(3) ?
    O3 Cu1 N3 C9 . . . . 98.2(3) ?
    O9 Cu1 N3 C9 . . . . -71.6(3) ?
    O2 Cu1 N3 C5 . . . . -168.2(2) ?
    N1 Cu1 N3 C5 . . . . 2.8(2) ?
    O3 Cu1 N3 C5 . . . . -86.1(2) ?
    O9 Cu1 N3 C5 . . . . 104.1(2) ?
    O5 Cu2 N4 C13 . . . . 70.2(6) ?
    O4 Cu2 N4 C13 . . . . 163.9(3) ?
    N6 Cu2 N4 C13 . . . . -13.0(2) ?
    O15 Cu2 N4 C13 . . . . -103.2(2) ?
    O19 Cu2 N4 C13 . . . . 68.8(3) ?
    O5 Cu2 N4 N5 . . . . -93.4(6) ?
    O4 Cu2 N4 N5 . . . . 0.2(3) ?
    N6 Cu2 N4 N5 . . . . -176.6(3) ?
    O15 Cu2 N4 N5 . . . . 93.1(3) ?
    O19 Cu2 N4 N5 . . . . -94.9(4) ?
    C13 N4 N5 C11 . . . . 1.2(4) ?
    Cu2 N4 N5 C11 . . . . 166.0(2) ?
    N4 Cu2 N6 C18 . . . . -171.4(3) ?
    O5 Cu2 N6 C18 . . . . 22.3(3) ?
    O4 Cu2 N6 C18 . . . . 170.3(5) ?
    O15 Cu2 N6 C18 . . . . -63.8(3) ?
    O19 Cu2 N6 C18 . . . . 103.6(4) ?
    N4 Cu2 N6 C14 . . . . 9.6(2) ?
    O5 Cu2 N6 C14 . . . . -156.7(2) ?
    O4 Cu2 N6 C14 . . . . -8.8(8) ?
    O15 Cu2 N6 C14 . . . . 117.2(2) ?
    O19 Cu2 N6 C14 . . . . -75.4(3) ?
    Cu2 O15 N8 O14 . . . . 174.3(2) ?
    Cu2 O15 N8 O13 . . . . -4.6(5) ?
    N1 N2 C2 C3 . . . . 0.2(4) ?
    N1 N2 C2 C1 . . . . -176.7(3) ?
    N2 C2 C3 C4 . . . . -1.4(3) ?
    C1 C2 C3 C4 . . . . 175.2(3) ?
    N2 C2 C3 Se . . . . 179.5(2) ?
    C1 C2 C3 Se . . . . -3.9(5) ?
    C12 Se C3 C2 . . . . 69.3(3) ?
    C12 Se C3 C4 . . . . -109.6(3) ?
    N2 N1 C4 C3 . . . . -1.9(3) ?
    Cu1 N1 C4 C3 . . . . -168.2(2) ?
    N2 N1 C4 C5 . . . . 176.5(2) ?
    Cu1 N1 C4 C5 . . . . 10.2(3) ?
    C2 C3 C4 N1 . . . . 2.1(4) ?
    Se C3 C4 N1 . . . . -178.8(2) ?
    C2 C3 C4 C5 . . . . -175.9(3) ?
    Se C3 C4 C5 . . . . 3.2(6) ?
    C9 N3 C5 C6 . . . . -2.7(5) ?
    Cu1 N3 C5 C6 . . . . -178.7(2) ?
    C9 N3 C5 C4 . . . . 177.7(3) ?
    Cu1 N3 C5 C4 . . . . 1.7(3) ?
    N1 C4 C5 N3 . . . . -7.7(4) ?
    C3 C4 C5 N3 . . . . 170.2(3) ?
    N1 C4 C5 C6 . . . . 172.7(3) ?
    C3 C4 C5 C6 . . . . -9.4(6) ?
    N3 C5 C6 C7 . . . . 1.1(5) ?
    C4 C5 C6 C7 . . . . -179.3(3) ?
    C5 C6 C7 C8 . . . . 1.0(5) ?
    C6 C7 C8 C9 . . . . -1.5(5) ?
    C5 N3 C9 C8 . . . . 2.2(5) ?
    Cu1 N3 C9 C8 . . . . 177.8(2) ?
    C7 C8 C9 N3 . . . . -0.1(5) ?
    N4 N5 C11 C12 . . . . -2.0(4) ?
    N4 N5 C11 C10 . . . . 178.8(3) ?
    N5 C11 C12 C13 . . . . 1.9(4) ?
    C10 C11 C12 C13 . . . . -179.0(3) ?
    N5 C11 C12 Se . . . . -175.9(2) ?
    C10 C11 C12 Se . . . . 3.2(5) ?
    C3 Se C12 C11 . . . . 53.5(3) ?
    C3 Se C12 C13 . . . . -123.7(3) ?
    N5 N4 C13 C12 . . . . 0.1(4) ?
    Cu2 N4 C13 C12 . . . . -167.9(2) ?
    N5 N4 C13 C14 . . . . -178.1(3) ?
    Cu2 N4 C13 C14 . . . . 14.0(4) ?
    C11 C12 C13 N4 . . . . -1.2(4) ?
    Se C12 C13 N4 . . . . 176.4(2) ?
    C11 C12 C13 C14 . . . . 176.4(4) ?
    Se C12 C13 C14 . . . . -6.0(6) ?
    C18 N6 C14 C15 . . . . -0.7(5) ?
    Cu2 N6 C14 C15 . . . . 178.4(2) ?
    C18 N6 C14 C13 . . . . 175.9(3) ?
    Cu2 N6 C14 C13 . . . . -5.0(4) ?
    N4 C13 C14 N6 . . . . -5.4(4) ?
    C12 C13 C14 N6 . . . . 177.1(4) ?
    N4 C13 C14 C15 . . . . 171.1(3) ?
    C12 C13 C14 C15 . . . . -6.5(6) ?
    N6 C14 C15 C16 . . . . 1.3(5) ?
    C13 C14 C15 C16 . . . . -174.9(3) ?
    C14 C15 C16 C17 . . . . -0.8(5) ?
    C15 C16 C17 C18 . . . . -0.3(5) ?
    C14 N6 C18 C17 . . . . -0.4(5) ?
    Cu2 N6 C18 C17 . . . . -179.4(3) ?
    C16 C17 C18 N6 . . . . 0.9(5) ?
    O17 Cl2 O19 Cu2 . . . . 102.8(5) ?
    O16 Cl2 O19 Cu2 . . . . -19.7(8) ?
    O18 Cl2 O19 Cu2 . . . . -135.5(4) ?
    N4 Cu2 O19 Cl2 . . . . -136.8(5) ?
    O5 Cu2 O19 Cl2 . . . . 43.5(5) ?
    O4 Cu2 O19 Cl2 . . . . 133.1(5) ?
    N6 Cu2 O19 Cl2 . . . . -56.3(5) ?
    O15 Cu2 O19 Cl2 . . . . 9.3(12) ?
loop_
    _geom_hbond_atom_site_label_D
    _geom_hbond_atom_site_label_H
    _geom_hbond_atom_site_label_A
    _geom_hbond_site_symmetry_A
    _geom_hbond_distance_DH
    _geom_hbond_distance_HA
    _geom_hbond_distance_DA
    _geom_hbond_angle_DHA
    O1 H2O1 O10 . 0.826(19) 1.93(2) 2.737(3) 164(4)
    O1 H1O1 O18 2_666 0.805(19) 2.00(2) 2.801(6) 174(5)
    O1 H1O1 O20 2_666 0.805(19) 1.99(3) 2.747(6) 155(4)
    O2 H1O2 O13 1_465 0.834(19) 1.85(2) 2.660(3) 163(4)
    O2 H2O2 O3 2_566 0.831(19) 1.99(2) 2.805(4) 167(4)
    O3 H1O3 O11 2_666 0.831(19) 2.03(2) 2.842(4) 166(4)
    O3 H1O3 O12 2_666 0.831(19) 2.47(3) 3.130(4) 137(4)
    O4 H1O4 O10 1_545 0.829(19) 1.94(2) 2.762(3) 174(4)
    O4 H2O4 O1W 2_656 0.836(19) 1.88(2) 2.717(4) 174(5)
    O5 H1O5 O13 . 0.823(19) 1.87(3) 2.617(4) 150(4)
    O5 H2O5 O16 . 0.842(19) 1.97(3) 2.719(11) 148(4)
    O5 H2O5 O16 . 0.842(19) 1.97(3) 2.719(11) 148(4)
    O5 H2O5 O22 . 0.842(19) 2.07(3) 2.784(10) 142(4)
    O1W H2W1 O6 1_545 0.832(19) 2.10(3) 2.800(4) 142(4)
    O1W H1W1 O16 1_455 0.836(19) 2.12(3) 2.833(9) 144(4)
    O1W H1W1 O22 1_455 0.836(19) 2.23(3) 2.977(11) 149(4)
    N2 H1N2 O11 . 0.86 1.98 2.829(4) 168
    N5 H1N5 O1W . 0.86 1.94 2.762(4) 160
data_global
_journal_date_recd_electronic     2013-03-22
_journal_date_accepted     2013-05-03
_journal_name_full     'Acta Crystallographica, Section E'
_journal_year     2013
_journal_volume     69
_journal_issue      6
_journal_page_first     m314
_journal_page_last     m315
_journal_paper_category     QM
_journal_paper_doi     10.1107/S1600536813012178
_journal_coeditor_code     IS5261
_publ_contact_author_name     'Vadim A. Pavlenko'
_publ_contact_author_address
;
Department of Chemistry,
Kiev National Taras Shevchenko University,
Volodymyrska str., 62,
Kiev 01601, Ukraine
;
_publ_contact_author_email     pavlenko_vadim@univ.kiev.ua
_publ_contact_author_fax     ?
_publ_contact_author_phone     ?
_publ_section_title
;\
[Diaquasesqui(nitrato-\k<i>O</i>)hemi(perchlorato-\k<i>O</i>)copper(II)]-\m-\
{bis[5-methyl-3-(pyridin-2-yl)-1<i>H</i>-pyrazol-4-yl]
selenide}-[triaqua(perchlorato-\k<i>O</i>)copper(II)] nitrate monohydrate
;
loop_
    _publ_author_name
    _publ_author_footnote
    _publ_author_address
    'Seredyuk, Maksym' .
;
National Taras Shevchenko University, Department of Chemistry,
Volodymyrska str. 64, 01601 Kyiv, Ukraine
;
    'Pavlenko, Vadim A.' .
;
National Taras Shevchenko University, Department of Chemistry,
Volodymyrska str. 64, 01601 Kyiv, Ukraine
;
    'Znovjyak, Kateryna O.' .
;
National Taras Shevchenko University, Department of Chemistry,
Volodymyrska str. 64, 01601 Kyiv, Ukraine
;
    'Gumienna-Kontecka, Elzbieta' .
;
Faculty of Chemistry, University of Wroclaw, 14, F. Joliot-Curie Str.,
50383, Wroclaw, Poland
;
    'Iskenderov, Turganbay S.' .
;
National Taras Shevchenko University, Department of Chemistry,
Volodymyrska str. 64, 01601 Kyiv, Ukraine
;
_iucr_refine_instructions_details
;
TITL m7 in P-1
CELL  0.71073   9.7230  13.1990  13.3220   93.510  108.860   93.490
ZERR     2.00   0.0020   0.0030   0.0030    0.030    0.030    0.030
LATT   1
SFAC  C    H    N    O    CL   CU   SE
UNIT  36   56   17   39   3    4    2
MERG   2
EQIV $1 -x+1, -y+1, -z+1
EQIV $2 x-1, y+1, z
EQIV $3 -x, -y+1, -z+1
EQIV $4 x-1, y, z
EQIV $5 x, y-1, z
EQIV $6 -x+1, -y, -z+1
EQIV $7 x-1, y+1, z
HTAB 2
HTAB o1 o10
HTAB o2 o13_$7
HTAB o2 o3_$3
HTAB o3 o11_$1
HTAB o3 n7_$1
HTAB o4 o10_$5
HTAB o4 n7_$5
HTAB o4 o1w_$6
HTAB o5 o13
HTAB o5 O16
HTAB n2 o11
HTAB n5 o1w
HTAB o1w o6_$5
HTAB o1 o20_$1
HTAB o1 o18_$1
HTAB o1w o16_$4
HTAB o1w o22_$4
HTAB o3 o12_$1
HTAB o3 n7_$1
HTAB o5 o16
HTAB o5 o22
eadp o16 o17 o18 o19
eadp o20 o21 o22
eadp n8 n9
DFIX 0.84 0.02 O1 H1o1 O1 H2o1 O2 H1o2 O2 H2o2 O1W H1W1 O1W H2W1
DFIX 0.84 0.020 O3 H1o3 O3 H2o3 O4 H1o4 O4 H2o4 O5 H1o5 O5 H2o5
BIND CU1 O9
BIND CU2 O15
BIND CU2 O19
FMAP   2
PLAN   30
ACTA    50.00
BOND   $H
CONF
L.S.   6
WGHT    0.061500
FVAR       2.15227
SE    7    0.305786    0.288102    0.048927    11.00000    0.02294    0.01469 =
         0.01541    0.00297    0.00905    0.00675
CU1   6    0.079835    0.553461    0.312615    11.00000    0.01339    0.01215 =
         0.01605   -0.00181    0.00579    0.00040
CU2   6    0.605314   -0.033379    0.286178    11.00000    0.01803    0.01600 =
         0.02228    0.00644    0.00766    0.00449
CL1   5    0.084194    0.806958    0.223505    11.00000    0.02062    0.01617 =
         0.03495   -0.00277    0.01242    0.00118
O1    4    0.216799    0.639558    0.433977    11.00000    0.01840    0.01962 =
         0.02524   -0.00599    0.01024   -0.00294
H2O1  2    0.283921    0.669379    0.419021    11.00000   -1.50000
H1O1  2    0.173442    0.680215    0.456794    11.00000   -1.50000
O2    4   -0.089480    0.579066    0.357232    11.00000    0.01606    0.01883 =
         0.01608    0.00294    0.00587    0.00675
H1O2  2   -0.136945    0.626483    0.329381    11.00000   -1.50000
H2O2  2   -0.079137    0.577258    0.421457    11.00000   -1.50000
O1W   4    0.238283    0.016424    0.420504    11.00000    0.02443    0.01992 =
         0.02512   -0.00214    0.01102   -0.00127
H1W1  2    0.181476    0.059230    0.427589    11.00000   -1.50000
H2W1  2    0.215665   -0.044274    0.396986    11.00000   -1.50000
O3    4    0.104280    0.423458    0.436101    11.00000    0.02063    0.01555 =
         0.02233    0.00333    0.00800    0.00123
H1O3  2    0.189062    0.406305    0.456816    11.00000   -1.50000
H2O3  2    0.055764    0.369673    0.410250    11.00000   -1.50000
O4    4    0.528281   -0.067211    0.401063    11.00000    0.02407    0.01735 =
         0.02209    0.00414    0.00652   -0.00018
H1O4  2    0.504694   -0.127832    0.405260    11.00000   -1.50000
H2O4  2    0.596059   -0.048942    0.457684    11.00000   -1.50000
O5    4    0.792251   -0.081534    0.364700    11.00000    0.02165    0.01822 =
         0.03343    0.00504    0.00795    0.00376
H1O5  2    0.802343   -0.138747    0.341224    11.00000   -1.50000
H2O5  2    0.864551   -0.044801    0.361852    11.00000   -1.50000
O6    4    0.038497    0.854769    0.305645    11.00000    0.04070    0.04240 =
         0.07183   -0.03607    0.03614   -0.01434
O7    4    0.031105    0.856571    0.127972    11.00000    0.03137    0.02746 =
         0.06401    0.02127    0.01186    0.00571
O8    4    0.240098    0.812464    0.257673    11.00000    0.02024    0.04729 =
         0.04353    0.00674    0.01024    0.00558
O9    4    0.025658    0.701778    0.203658    11.00000    0.04789    0.01274 =
         0.02388   -0.00325    0.01193   -0.00446
O10   4    0.471737    0.728962    0.421834    11.00000    0.01587    0.02095 =
         0.03557    0.01130    0.00126    0.00217
O11   4    0.591771    0.599286    0.481886    11.00000    0.02387    0.01317 =
         0.02468    0.00248    0.00296    0.00022
O12   4    0.689786    0.753379    0.537544    11.00000    0.02552    0.01916 =
         0.03467   -0.00438   -0.00229   -0.00334
O13   4    0.731158   -0.274950    0.298493    11.00000    0.02681    0.02550 =
         0.04479   -0.00292   -0.01165    0.01187
O14   4    0.560432   -0.369094    0.177618    11.00000    0.02726    0.02228 =
         0.03245   -0.00173    0.00392   -0.00002
O15   4    0.543128   -0.206412    0.199303    11.00000    0.02331    0.02399 =
         0.02615    0.00820    0.00408    0.00898
N1    3    0.233413    0.499067    0.262368    11.00000    0.01357    0.01197 =
         0.01997    0.00190    0.00653   -0.00011
N2    3    0.377288    0.490620    0.305006    11.00000    0.01433    0.01522 =
         0.01743   -0.00024    0.00489    0.00021
AFIX  43
H1N2  2    0.432480    0.524232    0.362796    11.00000   -1.20000
AFIX   0
N3    3   -0.044973    0.478885    0.174352    11.00000    0.01507    0.01129 =
         0.01805   -0.00141    0.00762   -0.00062
N4    3    0.441192    0.045893    0.224931    11.00000    0.02082    0.01358 =
         0.01937    0.00547    0.00938    0.00486
N5    3    0.323551    0.068672    0.250512    11.00000    0.01644    0.01897 =
         0.02116    0.00669    0.00924    0.00119
AFIX  43
H1N5  2    0.293621    0.038128    0.295767    11.00000   -1.20000
AFIX   0
N6    3    0.660587    0.021371    0.164583    11.00000    0.02071    0.01651 =
         0.02046    0.00268    0.00712    0.00197
N7    3    0.585902    0.695223    0.481194    11.00000    0.01772    0.01668 =
         0.02273    0.00362    0.00728    0.00080
N8    3    0.610825   -0.284426    0.223889    11.00000    0.01664    0.01987 =
         0.02115    0.00567    0.00668    0.00550
C1    1    0.577039    0.395498    0.278528    11.00000    0.01494    0.02072 =
         0.03077    0.00221    0.00847    0.00230
AFIX 137
H1A   2    0.641508    0.453446    0.316284    11.00000   -1.50000
H1B   2    0.600838    0.374408    0.216311    11.00000   -1.50000
H1C   2    0.587691    0.340669    0.323874    11.00000   -1.50000
AFIX   0
C2    1    0.424602    0.423192    0.246343    11.00000    0.01927    0.01266 =
         0.01894    0.00468    0.00943    0.00087
C3    1    0.303384    0.385811    0.159762    11.00000    0.01675    0.01286 =
         0.01560    0.00112    0.00822    0.00320
C4    1    0.186472    0.433925    0.174738    11.00000    0.01795    0.01052 =
         0.01392    0.00214    0.00600   -0.00053
C5    1    0.027534    0.426985    0.119014    11.00000    0.01486    0.01234 =
         0.01581    0.00276    0.00594    0.00124
C6    1   -0.044998    0.373715    0.021067    11.00000    0.02087    0.01387 =
         0.01680   -0.00301    0.00724    0.00141
AFIX  43
H6    2    0.006266    0.337595   -0.015159    11.00000   -1.20000
AFIX   0
C7    1   -0.195133    0.375207   -0.021924    11.00000    0.02252    0.01411 =
         0.01610    0.00069    0.00216   -0.00086
AFIX  43
H7    2   -0.245760    0.339107   -0.086945    11.00000   -1.20000
AFIX   0
C8    1   -0.269131    0.430584    0.032311    11.00000    0.01573    0.01936 =
         0.01865    0.00114    0.00251   -0.00062
AFIX  43
H8    2   -0.369481    0.433623    0.003811    11.00000   -1.20000
AFIX   0
C9    1   -0.190147    0.481690    0.130507    11.00000    0.01709    0.01854 =
         0.01743    0.00023    0.00643   -0.00066
AFIX  43
H9    2   -0.239495    0.519174    0.167202    11.00000   -1.20000
AFIX   0
C10   1    0.124328    0.182821    0.209758    11.00000    0.01876    0.01977 =
         0.02716    0.00506    0.01063    0.00208
AFIX 137
H10A  2    0.075616    0.131220    0.236971    11.00000   -1.50000
H10B  2    0.060702    0.199002    0.142010    11.00000   -1.50000
H10C  2    0.149755    0.242841    0.258635    11.00000   -1.50000
AFIX   0
C11   1    0.258184    0.144935    0.196908    11.00000    0.01548    0.01618 =
         0.01792   -0.00074    0.00428   -0.00149
C12   1    0.342393    0.176007    0.134534    11.00000    0.01798    0.01114 =
         0.01462    0.00093    0.00348   -0.00021
C13   1    0.454685    0.110272    0.154297    11.00000    0.02010    0.01197 =
         0.01609    0.00181    0.00572    0.00007
C14   1    0.576246    0.093830    0.114685    11.00000    0.01723    0.01040 =
         0.02146   -0.00212    0.00479    0.00039
C15   1    0.601879    0.141019    0.031373    11.00000    0.02031    0.01256 =
         0.02085   -0.00002    0.00688   -0.00063
AFIX  43
H15   2    0.544178    0.191371   -0.000791    11.00000   -1.20000
AFIX   0
C16   1    0.714863    0.111905   -0.003137    11.00000    0.02663    0.01794 =
         0.01932    0.00150    0.01112    0.00032
AFIX  43
H16   2    0.733302    0.141921   -0.059373    11.00000   -1.20000
AFIX   0
C17   1    0.800677    0.036873    0.047675    11.00000    0.01968    0.02411 =
         0.02634   -0.00374    0.01145    0.00026
AFIX  43
H17   2    0.876791    0.015901    0.025715    11.00000   -1.20000
AFIX   0
C18   1    0.769987   -0.005757    0.131657    11.00000    0.02181    0.01964 =
         0.02498    0.00234    0.00790    0.00655
AFIX  43
H18   2    0.827825   -0.055027    0.166214    11.00000   -1.20000
AFIX   0
PART 1
CL2   5    0.880971    0.179156    0.389095    10.50000    0.01512    0.00846 =
         0.02236   -0.00585    0.01069   -0.00327
O16   4    0.960941    0.093433    0.375091    10.50000    0.02081    0.02731 =
         0.03545    0.00381    0.01167    0.00728
O17   4    0.884722    0.250197    0.314635    10.50000    0.02081    0.02731 =
         0.03545    0.00381    0.01167    0.00728
O18   4    0.953092    0.224909    0.498964    10.50000    0.02081    0.02731 =
         0.03545    0.00381    0.01167    0.00728
O19   4    0.736101    0.145340    0.379898    10.50000    0.02081    0.02731 =
         0.03545    0.00381    0.01167    0.00728
PART 2
FLAT_NO3 N9 > O22
N9    3    0.870109    0.171163    0.406182    10.50000    0.01664    0.01987 =
         0.02115    0.00567    0.00668    0.00550
O20   4    0.916369    0.261843    0.439779    10.50000    0.03398    0.02062 =
         0.06124   -0.01100    0.03023   -0.01183
O21   4    0.741259    0.139116    0.403130    10.50000    0.03398    0.02062 =
         0.06124   -0.01100    0.03023   -0.01183
O22   4    0.954506    0.104989    0.389151    10.50000    0.03398    0.02062 =
         0.06124   -0.01100    0.03023   -0.01183
PART 0
HKLF 4
REM  m7 in P-1
REM R1 =  0.0413 for   5817 Fo > 4sig(Fo)  and  0.0530 for all   7085 data
REM    498 parameters refined using     12 restraints
END
WGHT      0.0615      0.0000
REM Highest difference peak  1.000,  deepest hole -0.946,  1-sigma level  0.118
Q1    1   0.8360  0.2223  0.2740  11.00000  0.05    1.00
Q2    1   0.1930  0.3006 -0.0102  11.00000  0.05    1.00
Q3    1   0.3787  0.2622  0.0968  11.00000  0.05    0.95
Q4    1   0.4369 -0.0360  0.3392  11.00000  0.05    0.87
Q5    1   0.1610  0.5313  0.3624  11.00000  0.05    0.84
Q6    1   0.9783  0.2548  0.4746  11.00000  0.05    0.80
Q7    1   0.0018  0.5808  0.2612  11.00000  0.05    0.71
Q8    1   0.5065 -0.0044  0.2338  11.00000  0.05    0.70
Q9    1   0.6868 -0.0570  0.3394  11.00000  0.05    0.67
Q10   1   0.7881 -0.1242  0.0755  11.00000  0.05    0.64
Q11   1   0.5080 -0.0034  0.3101  11.00000  0.05    0.60
Q12   1   0.7570 -0.2580  0.2473  11.00000  0.05    0.60
Q13   1   0.9018  0.2773  0.3402  11.00000  0.05    0.58
Q14   1   1.0181  0.1946  0.3573  11.00000  0.05    0.53
Q15   1   0.6364  0.0202  0.2158  11.00000  0.05    0.52
Q16   1   0.1938  0.5204  0.2987  11.00000  0.05    0.50
Q17   1   0.7021  0.1665  0.3401  11.00000  0.05    0.50
Q18   1   0.2997  0.3466 -0.0317  11.00000  0.05    0.50
Q19   1  -0.0414  0.5628  0.3410  11.00000  0.05    0.49
Q20   1   0.1046  0.8172  0.3559  11.00000  0.05    0.48
Q21   1   0.4020  0.1410  0.1194  11.00000  0.05    0.48
Q22   1   0.4279  0.1608  0.1678  11.00000  0.05    0.48
Q23   1   0.6245  0.7757  0.4520  11.00000  0.05    0.47
Q24   1   0.5985 -0.0858  0.3767  11.00000  0.05    0.44
Q25   1   0.2596  0.3151  0.0900  11.00000  0.05    0.42
Q26   1   0.1152  0.8677  0.1818  11.00000  0.05    0.42
Q27   1  -0.0009  0.4858  0.2324  11.00000  0.05    0.42
Q28   1   0.0672  0.0598  0.3549  11.00000  0.05    0.42
Q29   1   0.2926  0.1778  0.1697  11.00000  0.05    0.42
Q30   1   0.1212  0.4859  0.4154  11.00000  0.05    0.42
;
