# Supplementary material for: [Di­aqua­sesqui(nitrato-κO)hemi(perchlorato-κO)copper(II)]-μ-{bis­[5-methyl-3-(pyridin-2-yl)-1H-pyrazol-4-yl] selenide}-[tri­aqua­(perchlorato-κO)copper(II)] nitrate monohydrate
Source: Acta Crystallogr Sect E Struct Rep Online. 2013 May 15;69(Pt 6):m314–5. doi: 10.1107/S1600536813012178 (PMC3684879; doi:10.1107/S1600536813012178)
Supplement: Supplementary file 2 [file e-69-0m314-Isup2.hkl]

# 
# h,k,l, Fc-squared, Fo-squared, sigma(Fo-squared) and status flag 
# 
data_I
_shelx_title ' m7 in P-1' 
_shelx_refln_list_code          4 
_shelx_F_calc_maximum      287.54 
_exptl_crystal_F_000       938.00 
_reflns_d_resolution_high  0.7475 
 
loop_ 
 _symmetry_equiv_pos_as_xyz 
 'x, y, z' 
 '-x, -y, -z' 
 
_cell_length_a     9.7230 
_cell_length_b    13.1990 
_cell_length_c    13.3220 
_cell_angle_alpha  93.510 
_cell_angle_beta  108.860 
_cell_angle_gamma  93.490 
 
_shelx_F_squared_multiplier     1.000 
 
loop_ 
 _refln_index_h 
 _refln_index_k 
 _refln_index_l 
 _refln_F_squared_calc 
 _refln_F_squared_meas 
 _refln_F_squared_sigma 
 _refln_observed_status 
   2   0   0      107.79      104.57     10.78 o 
   3   0   0     5234.61     5030.26    207.42 o 
   4   0   0      165.52      126.17     19.35 o 
   5   0   0      643.50      534.35     38.21 o 
   6   0   0    11036.97    10830.15    126.81 o 
   7   0   0      134.25      146.37     36.31 o 
   8   0   0     1847.23     1802.45     78.30 o 
   9   0   0       29.45       50.52     35.75 o 
  10   0   0     1841.15     1955.11     88.61 o 
  11   0   0       97.39       73.38     42.37 o 
 -11   1   0       17.12       60.32     44.93 o 
 -10   1   0       30.04       35.45     32.16 o 
  -9   1   0      590.75      693.78     58.73 o 
  -8   1   0     3970.68     3730.68     95.87 o 
  -7   1   0     2241.53     2288.20     76.33 o 
  -6   1   0     1587.13     1539.58     68.09 o 
  -5   1   0       18.71       25.71      9.35 o 
  -4   1   0        6.31       34.58     10.40 o 
  -3   1   0     2406.49     2441.90    101.48 o 
  -2   1   0    39171.33    33623.54    115.41 o 
   2   1   0    20557.94    21044.16   1179.21 o 
   3   1   0     2387.17     2569.28    152.53 o 
   4   1   0      593.09      567.78     24.30 o 
   5   1   0     9469.99     8559.54    299.58 o 
   6   1   0     5370.11     5226.81     95.11 o 
   7   1   0       86.99       45.04     27.78 o 
   8   1   0      311.25      295.38     44.22 o 
   9   1   0      494.78      419.63     43.48 o 
  10   1   0      371.15      384.17     60.76 o 
  11   1   0     1047.81      971.65     82.58 o 
 -11   2   0        8.95        3.34     31.65 o 
 -10   2   0      408.21      324.76     56.10 o 
  -9   2   0       60.49       72.34     37.36 o 
  -8   2   0      382.94      419.35     43.84 o 
  -7   2   0     2771.19     2623.99     74.48 o 
  -6   2   0      675.84      663.45     26.48 o 
  -5   2   0     8565.97     8706.10    379.64 o 
  -4   2   0     8969.53     8456.93    367.39 o 
  -3   2   0     2792.76     2655.50    134.29 o 
  -2   2   0      498.55      581.60     16.82 o 
  -1   2   0     1749.16     1849.77     28.95 o 
   1   2   0      748.57      954.27     23.89 o 
   2   2   0      331.73      350.97     19.12 o 
   3   2   0      319.21      253.59     28.04 o 
   4   2   0      105.32      121.97     17.90 o 
   5   2   0     8452.19     8695.25    503.07 o 
   6   2   0     6299.44     6672.92    443.84 o 
   7   2   0     2537.05     2828.38    239.65 o 
   8   2   0     1683.26     1656.99     73.29 o 
   9   2   0      575.17      522.44     59.41 o 
  10   2   0      345.59      325.10     53.65 o 
  11   2   0      322.35      232.89     49.63 o 
 -11   3   0      316.76      248.44     49.71 o 
 -10   3   0     1153.58     1043.01     76.61 o 
  -9   3   0      352.81      329.35     48.72 o 
  -8   3   0      795.45      738.88     54.37 o 
  -7   3   0       66.21       78.25     20.72 o 
  -6   3   0     1891.11     1740.31     85.23 o 
  -5   3   0     2066.23     1769.29     58.06 o 
  -4   3   0     8795.82     7591.66    413.82 o 
  -3   3   0     9413.41     9083.12    556.72 o 
  -2   3   0     1617.15     1358.82    102.82 o 
  -1   3   0    32535.67    30124.18    766.68 o 
   0   3   0       78.82       95.91     14.98 o 
   1   3   0    13220.26    13868.19    569.38 o 
   2   3   0     3892.21     3977.56    205.52 o 
   3   3   0     1091.86     1266.30     84.34 o 
   4   3   0     7825.80     8442.64    561.83 o 
   5   3   0     3535.05     3850.97    271.78 o 
   6   3   0      328.15      415.37     29.52 o 
   7   3   0     3439.66     3445.04    137.42 o 
   8   3   0        2.92       34.95     19.55 o 
   9   3   0      945.94      914.00     65.92 o 
  10   3   0      375.56      310.73     46.55 o 
  11   3   0     1240.73     1174.09     77.91 o 
 -11   4   0        2.96       24.27     39.43 o 
 -10   4   0        2.98        8.83     35.46 o 
  -9   4   0     3319.36     3368.57     97.17 o 
  -8   4   0       24.22       27.66     26.04 o 
  -7   4   0     1998.87     2077.54    137.04 o 
  -6   4   0       65.13       44.34     13.03 o 
  -5   4   0      101.05       96.67     18.91 o 
  -4   4   0      956.19      945.79     25.56 o 
  -3   4   0     5848.64     4341.37    316.96 o 
  -2   4   0     4801.50     4459.15    137.99 o 
  -1   4   0     6978.99     6483.40    224.27 o 
   0   4   0     1661.49     1621.61     87.58 o 
   1   4   0    23914.10    23801.59    992.06 o 
   2   4   0      291.16      377.70     21.93 o 
   3   4   0      231.57      190.13     17.85 o 
   4   4   0     7085.78     7274.63    546.88 o 
   5   4   0     2530.86     2505.51    268.56 o 
   6   4   0      147.45      195.62     27.55 o 
   7   4   0      121.24      107.42     26.02 o 
   8   4   0       18.67       37.44     18.86 o 
   9   4   0      986.25     1080.31     67.78 o 
  10   4   0     1301.16     1311.58     86.07 o 
  11   4   0       52.90       -5.64     33.67 o 
 -11   5   0     2050.80     2298.50    106.14 o 
 -10   5   0      282.21      271.65     49.49 o 
  -9   5   0      251.58      315.93     49.29 o 
  -8   5   0     4438.32     4634.94    104.71 o 
  -7   5   0     1461.40     1526.13     83.55 o 
  -6   5   0     2106.11     1957.68    123.59 o 
  -5   5   0      112.45      106.68     18.94 o 
  -4   5   0     8907.74     8232.86    541.43 o 
  -3   5   0     5067.36     4871.41    315.50 o 
  -2   5   0     1561.64     1306.71     74.27 o 
  -1   5   0    15942.95    14305.92    178.50 o 
   0   5   0      555.26      560.26     44.85 o 
   1   5   0     2557.85     2842.84    102.83 o 
   2   5   0    10589.20    10261.88    520.15 o 
   3   5   0     1372.07     1296.36     73.47 o 
   4   5   0      839.98      938.85     46.80 o 
   5   5   0      429.43      412.94     56.32 o 
   6   5   0     3868.56     3908.57    338.68 o 
   7   5   0      237.89      213.13     27.90 o 
   8   5   0      259.52      220.79     32.40 o 
   9   5   0       83.32       78.86     24.30 o 
  10   5   0      557.50      518.03     66.43 o 
  11   5   0      521.29      462.54     73.66 o 
 -11   6   0      385.45      363.69     62.15 o 
 -10   6   0     1227.34     1062.55     74.00 o 
  -9   6   0      279.97      326.63     41.55 o 
  -8   6   0     2153.89     2161.18     80.20 o 
  -7   6   0     1402.39     1258.61     79.17 o 
  -6   6   0      897.79      908.09     53.98 o 
  -5   6   0     6790.99     6548.49    425.90 o 
  -4   6   0      859.22      762.84     35.48 o 
  -3   6   0    10958.61    11441.49    600.09 o 
  -2   6   0     2149.53     2075.37     75.77 o 
  -1   6   0        7.44       17.84     17.35 o 
   0   6   0      283.62      385.99     20.38 o 
   1   6   0      304.86      373.75     21.29 o 
   2   6   0      611.73      624.17     37.15 o 
   3   6   0     8271.89     8149.64    359.13 o 
   4   6   0      430.71      333.17     23.85 o 
   5   6   0        2.57       13.99     12.48 o 
   6   6   0      959.73      930.26     61.03 o 
   7   6   0      211.07      211.66     30.44 o 
   8   6   0      824.18      742.05     42.79 o 
   9   6   0       61.66       54.56     27.05 o 
  10   6   0       50.26       72.92     22.42 o 
 -11   7   0      238.40      223.32     56.09 o 
 -10   7   0     1323.62     1381.31     83.96 o 
  -9   7   0        1.35       14.35     32.83 o 
  -8   7   0     1018.45     1166.90    119.30 o 
  -7   7   0      191.64      173.31     20.85 o 
  -6   7   0        2.74       11.86     12.55 o 
  -5   7   0     4403.00     4223.45    196.12 o 
  -4   7   0     3386.95     3053.61    196.99 o 
  -3   7   0     5715.32     5348.83    249.20 o 
  -2   7   0    11059.09    10225.03    635.50 o 
  -1   7   0      192.81      155.79     18.18 o 
   0   7   0     9383.81     9926.33    451.82 o 
   1   7   0      983.30     1069.27     68.25 o 
   2   7   0     4194.77     4050.25    194.96 o 
   3   7   0     3751.62     4005.38    210.91 o 
   4   7   0     2154.67     2308.10    232.09 o 
   5   7   0     1074.15     1134.35     55.80 o 
   6   7   0     1284.25     1278.46     98.25 o 
   7   7   0      701.16      673.03     73.30 o 
   8   7   0     1611.99     1724.27    198.42 o 
   9   7   0      945.98      900.37     52.45 o 
  10   7   0       93.21       59.80     22.59 o 
 -11   8   0       17.51       28.39     33.03 o 
 -10   8   0      633.44      685.17     66.53 o 
  -9   8   0     2995.60     3304.61    154.29 o 
  -8   8   0     2254.38     2380.55     91.08 o 
  -7   8   0       85.78       90.33     21.36 o 
  -6   8   0      788.70      764.87     34.10 o 
  -5   8   0     3942.96     3885.84    251.33 o 
  -4   8   0     8085.06     8130.60    573.56 o 
  -3   8   0     1444.90     1312.79    106.69 o 
  -2   8   0     6080.60     5775.89    158.19 o 
  -1   8   0     2066.95     2080.63     42.93 o 
   0   8   0     2845.68     2628.03    134.54 o 
   1   8   0    15220.00    15179.80    554.81 o 
   2   8   0       15.61       17.32      7.89 o 
   3   8   0      663.06      592.47     26.46 o 
   4   8   0       58.89       91.62     19.11 o 
   5   8   0     1606.79     1595.29     67.71 o 
   6   8   0      273.77      250.61     31.46 o 
   7   8   0     1116.19     1071.00     97.53 o 
   8   8   0       84.72       58.39     26.11 o 
   9   8   0      885.36      910.04     61.22 o 
  10   8   0      157.11      187.23     40.12 o 
  -9   9   0      114.16      113.14     49.76 o 
  -8   9   0       89.27       69.60     38.38 o 
  -7   9   0     7810.62     9085.70    147.65 o 
  -6   9   0      341.53      344.81     51.12 o 
  -5   9   0       11.21       39.54     29.64 o 
  -4   9   0      306.30      228.00     29.12 o 
  -3   9   0       64.02      108.82     35.79 o 
  -2   9   0      274.62      288.85     29.76 o 
  -1   9   0     1513.55     1383.85     40.55 o 
   0   9   0     3114.52     3220.17    175.73 o 
   1   9   0     6710.06     6714.35    403.86 o 
   2   9   0     2927.25     2952.05    265.86 o 
   3   9   0     1453.39     1600.11     65.55 o 
   4   9   0      315.37      319.59     38.76 o 
   5   9   0       34.66       23.26     14.19 o 
   6   9   0      881.67      916.69     40.46 o 
   7   9   0      146.54      126.66     27.58 o 
   8   9   0      237.12      237.63     57.20 o 
   9   9   0       95.77      115.61     55.59 o 
  -9  10   0      534.16      477.99     61.44 o 
  -8  10   0      116.22      109.45     45.68 o 
  -7  10   0      113.96      106.49     38.14 o 
  -6  10   0     2272.01     2402.72     87.88 o 
  -5  10   0       33.39       25.74     19.64 o 
  -4  10   0     1076.11     1085.54     44.85 o 
  -3  10   0     5049.29     4806.72    347.15 o 
  -2  10   0       49.24       80.15     22.41 o 
  -1  10   0      846.36      904.73     38.77 o 
   0  10   0      106.21      103.67     21.50 o 
   1  10   0      242.61      219.28     26.42 o 
   2  10   0     2604.19     3027.31     89.61 o 
   3  10   0     1382.24     1514.98     69.20 o 
   4  10   0     2556.18     2765.76     87.57 o 
   5  10   0      289.14      252.61     50.69 o 
   6  10   0      101.54       69.17     37.77 o 
   7  10   0     2185.86     2315.94     94.40 o 
   8  10   0       31.72       82.82     36.12 o 
   9  10   0       71.63      103.11     56.00 o 
 -10  11   0       11.83       57.00     52.60 o 
  -9  11   0       16.05       48.61     38.36 o 
  -8  11   0       18.19       61.41     40.63 o 
  -7  11   0     1534.77     1570.15     79.16 o 
  -6  11   0      454.59      438.25     41.82 o 
  -5  11   0     3890.72     3888.64    391.54 o 
  -4  11   0      212.88      232.80     32.49 o 
  -3  11   0        3.07       22.09     15.95 o 
  -2  11   0     3515.60     3520.07    127.82 o 
  -1  11   0     5115.97     5003.35     89.50 o 
   0  11   0     1371.76     1361.89     45.10 o 
   1  11   0      144.96      154.18     23.77 o 
   2  11   0     1142.88     1132.19     61.12 o 
   3  11   0      301.06      319.26     47.65 o 
   4  11   0       45.39       83.34     45.31 o 
   5  11   0     2825.51     3050.44    103.57 o 
   6  11   0      117.07      124.65     56.74 o 
   7  11   0        6.10       22.56     44.44 o 
   8  11   0      940.50      928.97     86.14 o 
  -9  12   0     1211.42     1529.77     98.15 o 
  -8  12   0     4495.13     5137.80    144.45 o 
  -7  12   0        4.49       42.84     25.79 o 
  -6  12   0      594.87      529.17     45.76 o 
  -5  12   0       12.62       25.47     23.93 o 
  -4  12   0      253.52      224.79     34.89 o 
  -3  12   0     2703.70     2566.99    184.52 o 
  -2  12   0     1287.17     1254.28     46.04 o 
  -1  12   0      260.78      251.94     30.89 o 
   0  12   0     3098.40     3043.07    176.13 o 
   1  12   0      563.59      559.88     34.42 o 
   2  12   0      498.20      527.11     56.06 o 
   3  12   0      186.18      134.70     41.83 o 
   4  12   0      636.63      691.52     65.13 o 
   5  12   0      243.64      218.85     41.84 o 
   6  12   0       33.31       64.33     41.27 o 
   7  12   0      153.07      161.66     50.96 o 
  -8  13   0      742.55      723.47     67.40 o 
  -7  13   0     1149.57     1216.73    155.02 o 
  -6  13   0     4216.00     4172.45    403.79 o 
  -5  13   0      152.03      138.63     29.98 o 
  -4  13   0      414.59      376.30     41.73 o 
  -3  13   0      890.64      838.63     46.14 o 
  -2  13   0      366.57      344.56     32.85 o 
  -1  13   0        3.54       27.82     18.29 o 
   0  13   0     1306.41     1341.44     71.25 o 
   1  13   0      398.05      434.16     56.13 o 
   2  13   0      691.75      756.03     63.81 o 
   3  13   0      195.34      197.41     46.64 o 
   4  13   0      456.57      453.34     47.42 o 
   5  13   0      189.62      200.39     45.41 o 
   6  13   0      270.02      261.84     62.24 o 
   7  13   0      657.97      744.39     81.82 o 
  -7  14   0       16.71       71.66     35.57 o 
  -6  14   0      172.86      166.43     33.17 o 
  -5  14   0     1005.72     1029.59     54.25 o 
  -4  14   0      871.93      766.13    112.56 o 
  -3  14   0       86.68       76.23     34.37 o 
  -2  14   0     1596.59     1445.80     55.85 o 
  -1  14   0       56.52       50.72     25.48 o 
   0  14   0      322.55      276.33     36.18 o 
   1  14   0        8.92       36.46     32.36 o 
   2  14   0      123.92      138.35     55.82 o 
   3  14   0     1278.06     1443.93     87.98 o 
   4  14   0     2237.64     2310.61     99.25 o 
   5  14   0       33.47       65.33     37.02 o 
   6  14   0      206.99      223.77     59.38 o 
  -6  15   0       76.50       66.27     58.75 o 
  -5  15   0       44.97        4.06     26.67 o 
  -4  15   0     2760.58     2715.13    179.72 o 
  -3  15   0       45.63       18.21     23.38 o 
  -2  15   0      573.12      535.94     43.95 o 
  -1  15   0     1815.30     1763.60     59.65 o 
   0  15   0     1646.42     1656.52     89.64 o 
   1  15   0      970.99      819.51     72.25 o 
   2  15   0      276.39      240.40     48.89 o 
   3  15   0      595.49      600.61     67.66 o 
   4  15   0      274.67      254.38     53.18 o 
   5  15   0      518.03      483.48     73.62 o 
  -4  16   0      434.72      388.67     42.56 o 
  -3  16   0     3605.86     3551.77     87.43 o 
  -2  16   0      387.44      332.54     38.05 o 
  -1  16   0      397.71      334.24     35.64 o 
   0  16   0        8.16       34.69     40.87 o 
   1  16   0     2674.21     2721.68    112.67 o 
   2  16   0        8.36       35.08     42.42 o 
   3  16   0      227.69      179.48     49.39 o 
  -3  17   0      131.87       87.71     45.59 o 
  -2  17   0        4.35       20.53     29.71 o 
  -1  17   0      166.95      160.49     57.83 o 
   0  17   0      163.56      136.60     59.60 o 
   0 -17   1      370.60      399.61     71.43 o 
   1 -17   1      598.67      635.45     49.78 o 
   2 -17   1      531.78      455.92     65.95 o 
  -3 -16   1      379.80      259.04     55.87 o 
  -2 -16   1      315.73      315.58     67.01 o 
  -1 -16   1      451.44      419.57     55.29 o 
   0 -16   1     1664.40     1483.67     89.01 o 
   1 -16   1     2071.89     2078.15     69.49 o 
   2 -16   1      115.47       95.41     27.44 o 
   3 -16   1      656.28      628.79     52.46 o 
   4 -16   1        1.61       40.94     47.62 o 
  -5 -15   1      188.40      194.15     65.28 o 
  -4 -15   1      636.23      563.26     69.22 o 
  -3 -15   1     2253.51     2134.14     95.20 o 
  -2 -15   1      370.00      323.85     60.46 o 
  -1 -15   1      365.24      376.01     57.24 o 
   0 -15   1       49.81       64.17     26.30 o 
   1 -15   1     1125.08     1020.64     52.33 o 
   2 -15   1        2.86       15.65     23.66 o 
   3 -15   1     1363.32     1341.10     60.23 o 
   4 -15   1       11.22       29.49     30.47 o 
   5 -15   1        8.79        1.29     25.37 o 
   6 -15   1     2056.13     2152.96     75.90 o 
  -6 -14   1      886.79      918.94     82.08 o 
  -5 -14   1      365.91      361.34     62.02 o 
  -4 -14   1      208.03      305.13     57.10 o 
  -3 -14   1      906.27      878.56     70.30 o 
  -2 -14   1     1973.40     2046.73     94.37 o 
  -1 -14   1       16.31       31.58     39.62 o 
   0 -14   1      187.49      250.80     34.34 o 
   1 -14   1      977.21      819.60     44.85 o 
   2 -14   1        9.34       22.48     25.84 o 
   3 -14   1      358.54      333.48     38.89 o 
   4 -14   1      411.21      356.04     45.39 o 
   5 -14   1      177.67      193.94     55.06 o 
   6 -14   1       10.62       28.35     26.99 o 
   7 -14   1     1194.67     1087.11     62.46 o 
  -7 -13   1      229.75      118.40     33.82 o 
  -6 -13   1      164.72      124.51     56.39 o 
  -5 -13   1      257.20      277.29     60.09 o 
  -4 -13   1      149.08      158.89     51.45 o 
  -3 -13   1      121.26      118.70     41.48 o 
  -2 -13   1        7.56       22.54     36.69 o 
  -1 -13   1     4655.34     4674.91    270.56 o 
   0 -13   1     1212.25     1176.29     49.33 o 
   1 -13   1      112.40       85.25     21.76 o 
   2 -13   1     5347.38     5443.73     86.13 o 
   3 -13   1       25.15       31.33     24.65 o 
   4 -13   1     2723.91     2702.95    136.13 o 
   5 -13   1       18.31       25.74     25.05 o 
   6 -13   1      140.29      136.17     35.50 o 
   7 -13   1      417.52      479.11     47.38 o 
   8 -13   1      292.13      297.89     49.73 o 
  -8 -12   1     1727.71     1899.49    107.72 o 
  -7 -12   1      179.20      135.20     47.42 o 
  -6 -12   1     1366.32     1365.88     76.95 o 
  -5 -12   1      321.79      310.43     56.62 o 
  -4 -12   1      368.17      408.63     56.09 o 
  -3 -12   1     1787.34     1933.21     82.07 o 
  -2 -12   1      804.50      800.57     57.49 o 
  -1 -12   1      167.73      166.36     25.77 o 
   0 -12   1     6817.59     6982.71    288.97 o 
   1 -12   1      288.91      275.42     30.17 o 
   2 -12   1     4499.87     4576.07    109.52 o 
   3 -12   1       42.05       37.78     18.55 o 
   4 -12   1     2022.51     2036.61     60.10 o 
   5 -12   1     2756.27     2577.19    244.36 o 
   6 -12   1       29.70       26.77     20.00 o 
   7 -12   1      949.34     1055.73    151.20 o 
   8 -12   1        0.58       17.04     44.97 o 
   9 -12   1      115.08       75.70     39.42 o 
  -8 -11   1     1379.40     1337.30     98.27 o 
  -7 -11   1      573.73      523.17     65.55 o 
  -6 -11   1     2288.51     2432.02     98.30 o 
  -5 -11   1      291.48      254.97     51.87 o 
  -4 -11   1      123.88      205.01     48.36 o 
  -3 -11   1     5027.52     5388.33    115.96 o 
  -2 -11   1      236.10      264.30     41.63 o 
  -1 -11   1        1.01       14.39     13.85 o 
   0 -11   1        5.77       15.90     14.60 o 
   1 -11   1      156.04      183.42     28.23 o 
   2 -11   1     2513.33     2448.11     72.89 o 
   3 -11   1      903.72      825.58     47.72 o 
   4 -11   1      225.24      211.61     28.37 o 
   5 -11   1     1172.39     1150.14     98.58 o 
   6 -11   1      704.24      722.18     47.43 o 
   7 -11   1     1615.01     1781.59     84.91 o 
   8 -11   1      391.85      410.57     53.53 o 
   9 -11   1      292.12      376.99     59.00 o 
  -9 -10   1      115.33      109.61     41.60 o 
  -8 -10   1      239.80      183.38     54.32 o 
  -7 -10   1      659.14      664.51     68.99 o 
  -6 -10   1      653.85      668.80     65.43 o 
  -5 -10   1     4805.27     5233.93    117.10 o 
  -4 -10   1     2887.46     3204.98     89.66 o 
  -3 -10   1      526.92      571.40     49.25 o 
  -2 -10   1     5522.12     5405.16    401.18 o 
  -1 -10   1     1975.84     1897.56     88.65 o 
   0 -10   1      443.64      405.77     30.65 o 
   1 -10   1     2267.54     2183.46     56.38 o 
   2 -10   1      459.83      450.43     31.15 o 
   3 -10   1      164.43      176.61     32.92 o 
   4 -10   1      668.73      603.06     40.75 o 
   5 -10   1      106.92      121.43     31.93 o 
   6 -10   1     1804.17     2030.94     81.84 o 
   7 -10   1      456.18      425.39     58.74 o 
   8 -10   1     1323.58     1416.36     84.18 o 
   9 -10   1      432.37      480.36     58.45 o 
  -9  -9   1      107.77       62.42     34.67 o 
  -8  -9   1     1080.49     1112.28     76.54 o 
  -7  -9   1      184.07      166.44     42.85 o 
  -6  -9   1        1.59       18.76     24.66 o 
  -5  -9   1       94.48      127.55     41.28 o 
  -4  -9   1     1972.23     2144.01     75.93 o 
  -3  -9   1      255.70      238.15     42.71 o 
  -2  -9   1      418.28      449.53     47.29 o 
  -1  -9   1     1183.46     1116.79    112.02 o 
   0  -9   1     1431.66     1314.78     99.77 o 
   1  -9   1      303.74      285.72     27.59 o 
   2  -9   1        4.65       19.10     21.60 o 
   3  -9   1     7713.18     7307.23    532.05 o 
   4  -9   1        1.16       36.08     23.47 o 
   5  -9   1       48.69       49.63     23.00 o 
   6  -9   1      593.91      542.14     42.44 o 
   7  -9   1      281.97      252.80     44.91 o 
   8  -9   1      130.41      109.10     33.92 o 
   9  -9   1      981.19     1049.04     71.25 o 
 -10  -8   1        3.50       32.00     25.33 o 
  -9  -8   1     3784.96     4068.33    275.07 o 
  -8  -8   1       60.64       68.13     24.79 o 
  -7  -8   1     1150.61     1143.45     48.34 o 
  -6  -8   1      423.92      410.04     31.73 o 
  -5  -8   1     3022.16     3041.49    281.02 o 
  -4  -8   1     5383.46     5358.75    510.30 o 
  -3  -8   1     2662.74     2731.40    141.05 o 
  -2  -8   1      267.45      292.48     18.80 o 
  -1  -8   1      335.78      394.24     38.55 o 
   0  -8   1       14.01       41.56     27.68 o 
   1  -8   1     7733.46     7565.87    104.94 o 
   2  -8   1      227.76      235.74     26.17 o 
   3  -8   1     2118.90     1856.99     95.46 o 
   4  -8   1     5202.78     4631.86    352.08 o 
   5  -8   1     1962.07     1985.51    127.39 o 
   6  -8   1     2745.16     2665.21     60.49 o 
   7  -8   1      259.42      242.36     29.49 o 
   8  -8   1     1268.01     1239.26     65.57 o 
 -11  -7   1      238.87      153.49     57.29 o 
 -10  -7   1      189.31      102.61     38.41 o 
  -9  -7   1      417.64      502.22     60.51 o 
  -8  -7   1       19.00       32.65     23.95 o 
  -7  -7   1     4743.52     4918.87    460.66 o 
  -6  -7   1     9526.66     9688.48    791.80 o 
  -5  -7   1      764.46      770.41     53.88 o 
  -4  -7   1     1579.92     1420.34    118.09 o 
  -3  -7   1     3184.05     3156.53    204.24 o 
  -2  -7   1     5208.94     5287.63    384.45 o 
  -1  -7   1     1833.17     1763.67     91.26 o 
   0  -7   1     1588.34     1491.86     49.85 o 
   1  -7   1      142.92      220.31     35.86 o 
   2  -7   1    10964.47    10921.96    312.77 o 
   3  -7   1       52.98       53.27     14.01 o 
   4  -7   1     4117.02     3826.04    284.13 o 
   5  -7   1     3347.22     3237.12    195.52 o 
   6  -7   1     6404.96     6331.52    380.00 o 
   7  -7   1       66.74       62.45     18.72 o 
   8  -7   1      166.19      169.92     25.85 o 
   9  -7   1      398.27      324.43     42.13 o 
  10  -7   1       14.39        8.01     30.41 o 
  11  -7   1      465.44      479.59     61.11 o 
 -11  -6   1      153.35      105.03     46.08 o 
 -10  -6   1      213.85      208.57     37.50 o 
  -9  -6   1       28.23       48.39     23.62 o 
  -8  -6   1      849.61      825.28     82.67 o 
  -7  -6   1      542.64      529.72     35.35 o 
  -6  -6   1       48.80       49.84     21.31 o 
  -5  -6   1      652.42      647.67     32.84 o 
  -4  -6   1     1608.79     1434.98    140.17 o 
  -3  -6   1      219.56      261.14     19.14 o 
  -2  -6   1     2723.38     2856.29    206.33 o 
  -1  -6   1    20076.61    20511.97   1004.61 o 
   0  -6   1      235.76      268.75     27.63 o 
   1  -6   1      426.49      454.08     20.76 o 
   2  -6   1     2408.50     2196.51     72.10 o 
   3  -6   1      986.72     1051.68     30.13 o 
   4  -6   1     1610.78     1581.78     71.92 o 
   5  -6   1     4163.57     4220.13    182.25 o 
   6  -6   1      190.99      197.82     28.01 o 
   7  -6   1     2056.21     2218.19     65.95 o 
   8  -6   1      109.29      141.15     26.03 o 
   9  -6   1      814.07      831.18     62.69 o 
  10  -6   1       21.82       31.46     30.57 o 
  11  -6   1       28.75       30.00     41.88 o 
 -11  -5   1       26.58       65.30     45.81 o 
 -10  -5   1     1345.82     1336.28     98.15 o 
  -9  -5   1      655.17      722.35     54.46 o 
  -8  -5   1      462.45      399.90     33.52 o 
  -7  -5   1      672.62      643.56     38.35 o 
  -6  -5   1     3716.13     3784.64    428.71 o 
  -5  -5   1     2671.99     3013.38    249.76 o 
  -4  -5   1     2118.43     2099.56    179.53 o 
  -3  -5   1     5084.70     5372.78    474.79 o 
  -2  -5   1     5378.02     5471.90    404.61 o 
  -1  -5   1     2134.39     2239.22     90.79 o 
   0  -5   1     7204.25     7385.31     64.71 o 
   1  -5   1      345.45      327.48     16.46 o 
   2  -5   1     1540.39     1356.71     29.62 o 
   3  -5   1       55.90       74.81      8.51 o 
   4  -5   1     5005.06     4466.03    131.47 o 
   5  -5   1     1568.20     1635.18     84.11 o 
   6  -5   1     2074.49     2164.43     46.32 o 
   7  -5   1      286.14      281.17     26.84 o 
   8  -5   1      105.61       89.22     31.89 o 
   9  -5   1      407.08      392.42     51.15 o 
  10  -5   1     1386.69     1407.64     81.65 o 
  11  -5   1      191.97      169.63     47.72 o 
 -11  -4   1       46.50       36.28     41.68 o 
 -10  -4   1        7.33       21.93     28.14 o 
  -9  -4   1      904.95      888.54     48.33 o 
  -8  -4   1     6526.07     6957.26    508.59 o 
  -7  -4   1     2472.30     2740.81    191.81 o 
  -6  -4   1      151.11      198.24     35.14 o 
  -5  -4   1     5011.38     4841.53    336.39 o 
  -4  -4   1      602.00      613.80     55.13 o 
  -3  -4   1      991.03      995.07     32.81 o 
  -2  -4   1      986.15      870.27     98.57 o 
  -1  -4   1     3313.58     3387.61     51.92 o 
   0  -4   1       84.51      163.61     13.54 o 
   1  -4   1    11601.92    10320.01    398.50 o 
   2  -4   1     3183.36     2769.67    163.30 o 
   3  -4   1      173.11      175.35     10.22 o 
   4  -4   1     2563.91     2389.80    102.57 o 
   5  -4   1    13069.80    12629.20    480.12 o 
   6  -4   1      281.79      297.99     23.89 o 
   7  -4   1      572.72      542.34     30.71 o 
   8  -4   1      910.92      881.00     57.85 o 
   9  -4   1      372.62      367.69     52.43 o 
  10  -4   1       15.28       40.34     36.95 o 
  11  -4   1     1243.32     1228.17     80.25 o 
 -11  -3   1      622.23      507.45     66.64 o 
 -10  -3   1       47.98       61.77     36.56 o 
  -9  -3   1      291.72      261.06     37.06 o 
  -8  -3   1       31.13       31.64     19.96 o 
  -7  -3   1     7870.10     7969.08    588.94 o 
  -6  -3   1      641.98      775.08     91.56 o 
  -5  -3   1     2739.60     2624.76    150.15 o 
  -4  -3   1     1295.65     1282.55     98.45 o 
  -3  -3   1     1366.64     1120.21     87.44 o 
  -2  -3   1     1342.17     1299.71    138.01 o 
  -1  -3   1        9.92       11.38      9.49 o 
   0  -3   1      973.52     1083.67     30.98 o 
   1  -3   1      139.95      181.20     13.97 o 
   2  -3   1      842.33      734.34     19.03 o 
   3  -3   1    10662.72     8903.76    583.75 o 
   4  -3   1     2122.85     2074.14     96.63 o 
   5  -3   1      135.80      172.92     15.29 o 
   6  -3   1    10334.64    10143.17    222.09 o 
   7  -3   1      603.89      584.98     50.10 o 
   8  -3   1      790.48      709.08     57.13 o 
   9  -3   1      311.23      293.19     47.98 o 
  10  -3   1     1229.36     1379.21     85.47 o 
  11  -3   1      899.63      957.50     78.97 o 
 -11  -2   1       19.32      -17.90     39.84 o 
 -10  -2   1     1719.83     1912.13     91.78 o 
  -9  -2   1       17.94       16.01     27.71 o 
  -8  -2   1      199.88      158.92     37.19 o 
  -7  -2   1       78.56       79.76     23.02 o 
  -6  -2   1     1537.35     1550.88    125.17 o 
  -5  -2   1       48.47       59.29      7.43 o 
  -4  -2   1       18.67       32.61     14.03 o 
  -3  -2   1     7597.42     7491.53    593.45 o 
  -2  -2   1      133.21      149.27     12.46 o 
  -1  -2   1      680.99      881.13     55.78 o 
   2  -2   1      296.84      273.29     15.10 o 
   3  -2   1      291.94      306.93     11.36 o 
   4  -2   1       10.09       40.17      7.96 o 
   5  -2   1      598.65      530.74     19.57 o 
   6  -2   1      630.39      608.86     26.43 o 
   7  -2   1      576.08      534.98     44.90 o 
   8  -2   1     1675.98     1658.18     73.58 o 
   9  -2   1     1136.99     1210.73     73.42 o 
  10  -2   1      555.76      570.92     65.86 o 
  11  -2   1      500.62      586.73     67.70 o 
 -11  -1   1      912.73      773.77     70.38 o 
 -10  -1   1      145.53      174.45     53.74 o 
  -9  -1   1     2485.99     2417.85     93.10 o 
  -8  -1   1       20.89       46.74     28.40 o 
  -7  -1   1     1012.07      907.15     51.09 o 
  -6  -1   1      185.82      204.23     27.80 o 
  -5  -1   1      713.25      704.72     19.00 o 
  -4  -1   1    12611.38    13194.99    532.01 o 
  -3  -1   1      897.31      734.34     65.03 o 
  -2  -1   1      514.19      693.67     91.89 o 
   2  -1   1     2369.95     2138.40     87.54 o 
   3  -1   1     1021.21      879.57     19.04 o 
   4  -1   1      591.13      761.62     20.70 o 
   5  -1   1     1388.89     1471.90     35.50 o 
   6  -1   1       48.16       56.88     28.21 o 
   7  -1   1      134.89      123.23     34.74 o 
   8  -1   1      158.13      127.29     33.03 o 
   9  -1   1       30.11       35.61     25.23 o 
  10  -1   1       73.99      117.17     44.48 o 
  11  -1   1      259.82      237.71     57.94 o 
 -11   0   1      794.24      787.89     72.63 o 
 -10   0   1       10.56      -13.40     31.16 o 
  -9   0   1      565.11      517.06     51.43 o 
  -8   0   1     7424.22     7178.65    125.77 o 
  -7   0   1     4876.52     4422.13     94.39 o 
  -6   0   1     2188.76     2050.10    137.17 o 
  -5   0   1      938.67     1016.80     85.56 o 
  -4   0   1    24116.39    25002.98    513.14 o 
  -3   0   1     3237.54     3720.61     73.06 o 
  -2   0   1     1178.22      974.01     81.47 o 
   2   0   1    25986.12    25251.22    109.45 o 
   3   0   1     8435.10     7891.67     77.24 o 
   4   0   1     4927.42     4409.88     87.85 o 
   5   0   1     1903.42     1722.57     38.34 o 
   6   0   1     5135.90     5235.36     94.84 o 
   7   0   1       22.03       53.27     29.92 o 
   8   0   1       56.85      100.75     41.50 o 
   9   0   1      280.56      347.96     52.36 o 
  10   0   1      150.04      170.15     44.29 o 
  11   0   1      366.23      346.02     62.92 o 
 -11   1   1      548.88      396.27     59.01 o 
 -10   1   1      972.14      990.56     69.10 o 
  -9   1   1      260.95      234.94     45.91 o 
  -8   1   1      116.09      108.27     31.34 o 
  -7   1   1      210.16      201.94     35.25 o 
  -6   1   1    22179.76    22945.16   1134.46 o 
  -5   1   1      207.50      237.31     15.99 o 
  -4   1   1     1062.23     1050.53    103.37 o 
  -3   1   1     8255.32     7525.47    678.21 o 
  -2   1   1    12039.00    11520.02   1277.39 o 
   1   1   1     2559.77     2072.19     30.71 o 
   2   1   1     4597.01     5033.96    150.65 o 
   3   1   1     2379.34     1988.36     70.15 o 
   4   1   1     4797.91     4428.88    125.61 o 
   5   1   1       57.18       41.10     14.94 o 
   6   1   1      112.34      131.25     33.00 o 
   7   1   1    11072.91    11569.01    150.60 o 
   8   1   1       31.50       56.56     29.11 o 
   9   1   1      308.89      350.06     53.50 o 
  10   1   1      291.92      299.55     51.79 o 
  11   1   1      698.57      635.01     74.13 o 
 -11   2   1     1133.62     1228.26     75.24 o 
 -10   2   1      109.18       46.01     34.22 o 
  -9   2   1      320.89      318.89     51.62 o 
  -8   2   1       14.92       20.37     23.60 o 
  -7   2   1      491.71      544.60     51.87 o 
  -6   2   1       10.24       12.86     10.62 o 
  -5   2   1     7248.53     7496.64    529.35 o 
  -4   2   1      564.85      447.22     25.47 o 
  -3   2   1       45.40       32.12     12.18 o 
  -2   2   1     7319.86     7187.75    484.09 o 
  -1   2   1     2052.98     1637.44     26.78 o 
   1   2   1     2073.63     2003.18    105.66 o 
   2   2   1     3957.79     4434.10    246.93 o 
   3   2   1     2810.36     3295.96    169.78 o 
   4   2   1      486.51      575.82     51.11 o 
   5   2   1     2339.95     2460.51    135.86 o 
   6   2   1     1689.44     1770.86    114.20 o 
   7   2   1      748.86      828.65     55.95 o 
   8   2   1      924.09      878.76     59.15 o 
   9   2   1      993.37      942.76     68.48 o 
  10   2   1        1.09       51.95     41.73 o 
  11   2   1      266.49      324.21     65.39 o 
 -11   3   1      375.50      350.14     61.21 o 
 -10   3   1     2496.12     2410.54     94.94 o 
  -9   3   1      468.30      433.65     47.45 o 
  -8   3   1      346.45      302.52     41.43 o 
  -7   3   1      689.92      736.71     67.82 o 
  -6   3   1      533.66      506.13     32.48 o 
  -5   3   1     7387.25     7226.68    491.01 o 
  -4   3   1     4127.64     4048.32    289.22 o 
  -3   3   1     5568.08     5197.93    465.62 o 
  -2   3   1      403.10      345.77     17.89 o 
  -1   3   1     5139.83     4936.85     52.21 o 
   0   3   1       55.72       78.28     12.41 o 
   1   3   1    53797.78    56747.25   3128.37 o 
   2   3   1     3040.77     3312.94    130.68 o 
   3   3   1    11065.71    11382.64    645.57 o 
   4   3   1     1380.83     1531.88    149.88 o 
   5   3   1     2668.41     2837.47    194.64 o 
   6   3   1      217.35      238.50     25.86 o 
   7   3   1     3138.54     3281.22    214.83 o 
   8   3   1      289.99      233.36     41.57 o 
   9   3   1      544.12      623.52     59.58 o 
  10   3   1      111.45      146.39     57.87 o 
  11   3   1       55.80       42.02     35.90 o 
 -11   4   1      998.05      938.42     75.71 o 
 -10   4   1      444.22      474.85     59.27 o 
  -9   4   1     1126.87     1208.45     70.14 o 
  -8   4   1      879.20      651.75    235.39 o 
  -7   4   1     4764.90     4646.61    190.17 o 
  -6   4   1      131.39      158.74     26.64 o 
  -5   4   1     6556.37     6563.19    400.26 o 
  -4   4   1      929.68      736.61     63.41 o 
  -3   4   1     2733.91     2311.84    142.09 o 
  -2   4   1     5283.93     5808.65    160.40 o 
  -1   4   1     3342.54     3179.90    138.06 o 
   0   4   1      182.13      151.33     13.58 o 
   1   4   1     1422.37     1183.51     57.22 o 
   2   4   1     2227.30     2172.64     75.23 o 
   3   4   1      581.39      545.66     44.09 o 
   4   4   1     2154.58     2075.86    126.16 o 
   5   4   1     4282.19     4542.46    336.21 o 
   6   4   1     6643.36     6632.47    429.81 o 
   7   4   1      199.85      177.21     40.28 o 
   8   4   1     1823.86     1915.48     58.21 o 
   9   4   1      216.88      179.27     42.99 o 
  10   4   1       92.29      120.46     42.41 o 
 -11   5   1       76.65       94.99     46.87 o 
 -10   5   1      509.79      497.64     62.05 o 
  -9   5   1     2503.79     2480.78     87.18 o 
  -8   5   1      926.18      865.40     46.74 o 
  -7   5   1     1124.47     1137.92    113.74 o 
  -6   5   1     1502.38     1466.43     98.34 o 
  -5   5   1     2633.12     2376.47    142.47 o 
  -4   5   1      633.14      594.61     27.91 o 
  -3   5   1      764.67      647.36     22.42 o 
  -2   5   1    15835.54    14795.61    425.38 o 
  -1   5   1     1719.10     1700.76     30.02 o 
   0   5   1        3.86       24.91     12.42 o 
   1   5   1      489.41      559.88     18.30 o 
   2   5   1      711.12      798.40     44.81 o 
   3   5   1     2325.80     2410.18    185.47 o 
   4   5   1     4514.50     4229.36    213.67 o 
   5   5   1       13.98       22.19     15.21 o 
   6   5   1     3147.02     3388.84    168.35 o 
   7   5   1     2944.96     3047.81    126.05 o 
   8   5   1      989.46     1047.06     69.67 o 
   9   5   1        6.93       14.10     28.53 o 
  10   5   1      127.83      100.48     49.80 o 
 -11   6   1      336.62      276.33     58.63 o 
 -10   6   1      613.85      593.98     58.13 o 
  -9   6   1      836.47      739.18     58.78 o 
  -8   6   1       24.41       67.17     23.02 o 
  -7   6   1     2137.66     2053.37     94.00 o 
  -6   6   1      199.66      173.11     21.98 o 
  -5   6   1     1838.40     1725.88    148.46 o 
  -4   6   1     3413.73     3401.45    234.87 o 
  -3   6   1      612.98      583.34     26.87 o 
  -2   6   1     2432.89     2366.19    151.91 o 
  -1   6   1     8470.70     8400.08     62.97 o 
   0   6   1     4126.51     4091.92    250.31 o 
   1   6   1       10.00       29.14      8.97 o 
   2   6   1      200.94      181.57     12.49 o 
   3   6   1       30.43       44.29     15.87 o 
   4   6   1      563.65      621.54     30.54 o 
   5   6   1      106.56      127.15     39.40 o 
   6   6   1      789.84      770.36     36.18 o 
   7   6   1      423.64      389.05     41.41 o 
   8   6   1       16.34       29.78     24.54 o 
   9   6   1     1621.56     1689.62     64.72 o 
  10   6   1        2.88       40.88     29.11 o 
 -11   7   1      302.37      305.74     52.85 o 
 -10   7   1     1656.21     1632.37     84.68 o 
  -9   7   1     1833.41     1991.18    116.56 o 
  -8   7   1      494.98      437.32     33.42 o 
  -7   7   1     1536.59     1565.52    151.58 o 
  -6   7   1     1689.25     1750.95    130.83 o 
  -5   7   1      320.03      315.42     30.35 o 
  -4   7   1      596.82      532.49     27.14 o 
  -3   7   1    10519.36    10678.59    602.24 o 
  -2   7   1     1009.64      995.06     31.99 o 
  -1   7   1        5.05       11.97      9.21 o 
   0   7   1     8269.38     8482.86    458.67 o 
   1   7   1     1103.72     1201.04     55.62 o 
   2   7   1     1649.31     1787.79     82.87 o 
   3   7   1      952.28      867.81     48.45 o 
   4   7   1     1084.41     1113.29     38.04 o 
   5   7   1      451.49      386.44     81.57 o 
   6   7   1       24.52       36.74     15.40 o 
   7   7   1      567.64      588.26     49.03 o 
   8   7   1      297.50      294.70     38.01 o 
   9   7   1       26.09       54.85     28.51 o 
  10   7   1      588.01      601.04     97.87 o 
 -11   8   1      658.83      668.56     63.10 o 
 -10   8   1      607.46      609.50     57.72 o 
  -9   8   1      194.87      108.91     25.22 o 
  -8   8   1     2541.55     2629.20    155.98 o 
  -7   8   1      804.85      766.87     95.44 o 
  -6   8   1     4382.59     4318.97    226.24 o 
  -5   8   1      643.04      584.87     29.63 o 
  -4   8   1     2467.14     2391.86    166.04 o 
  -3   8   1     7447.64     7032.78    589.71 o 
  -2   8   1        4.43       12.55     10.75 o 
  -1   8   1      144.30      103.45     17.95 o 
   0   8   1      156.78      178.81     19.95 o 
   1   8   1      105.08      112.46     16.96 o 
   2   8   1    11730.58    11959.21    503.31 o 
   3   8   1     5363.21     5470.02    362.19 o 
   4   8   1      463.09      499.22     30.98 o 
   5   8   1     6008.53     6343.58    499.03 o 
   6   8   1      360.40      351.10     31.17 o 
   7   8   1      783.53      737.95     68.40 o 
   8   8   1        1.71       20.18     22.06 o 
   9   8   1     1784.12     1731.10     78.71 o 
  10   8   1       28.64       25.48     26.03 o 
  -9   9   1      501.31      423.48     49.02 o 
  -8   9   1      487.47      485.58     35.37 o 
  -7   9   1      478.06      425.26     74.30 o 
  -6   9   1        2.77       28.53     16.96 o 
  -5   9   1     8443.57     7997.21    769.30 o 
  -4   9   1     3044.03     2781.41    239.97 o 
  -3   9   1     1395.13     1245.51    122.90 o 
  -2   9   1     6655.60     6881.46    101.70 o 
  -1   9   1     4803.22     4990.08    159.23 o 
   0   9   1      231.80      208.12     27.80 o 
   1   9   1     1682.49     1642.87     30.54 o 
   2   9   1      296.75      273.39     25.59 o 
   3   9   1     5394.30     5530.92    388.90 o 
   4   9   1        7.73       29.91     17.50 o 
   5   9   1      217.07      205.08     25.24 o 
   6   9   1       94.00       74.64     21.59 o 
   7   9   1     4011.75     4304.63    290.18 o 
   8   9   1     1862.66     1932.77    151.22 o 
   9   9   1       91.85       92.12     35.45 o 
 -10  10   1      592.39      637.45     71.43 o 
  -9  10   1      125.29      136.89     46.51 o 
  -8  10   1       87.42      123.79     41.99 o 
  -7  10   1        0.24        8.21     30.51 o 
  -6  10   1     1119.19     1188.91     72.84 o 
  -5  10   1     2525.97     2225.11    254.96 o 
  -4  10   1     3815.96     3526.78    344.37 o 
  -3  10   1     1026.13      966.70     45.45 o 
  -2  10   1      214.59      196.81     27.61 o 
  -1  10   1     1266.88     1344.88     54.47 o 
   0  10   1     3974.51     4001.18    230.06 o 
   1  10   1     1006.78     1075.65     42.02 o 
   2  10   1       38.37       25.25     21.25 o 
   3  10   1     2968.93     3229.74     89.17 o 
   4  10   1        1.89       46.84     37.91 o 
   5  10   1     1212.29     1325.87     68.53 o 
   6  10   1      388.89      362.45     53.70 o 
   7  10   1        3.79       23.31     31.15 o 
   8  10   1      488.16      510.42     60.32 o 
   9  10   1      448.84      481.30     77.99 o 
 -10  11   1       24.34       24.49     30.84 o 
  -9  11   1     2484.11     2821.07    110.00 o 
  -8  11   1       23.37       25.62     28.98 o 
  -7  11   1      992.55     1108.82     76.41 o 
  -6  11   1     1676.63     1591.94    104.41 o 
  -5  11   1      265.60      214.12     29.07 o 
  -4  11   1      702.89      610.87     37.89 o 
  -3  11   1     1096.90     1042.69     42.23 o 
  -2  11   1      357.30      342.28     31.62 o 
  -1  11   1      187.36      212.23     27.72 o 
   0  11   1      429.75      441.75     33.52 o 
   1  11   1     4404.11     4532.31    329.01 o 
   2  11   1       57.03       87.07     37.17 o 
   3  11   1      101.40      106.06     38.01 o 
   4  11   1     3470.27     3952.34    116.23 o 
   5  11   1      589.06      514.88     56.18 o 
   6  11   1      410.86      359.33     56.95 o 
   7  11   1      339.51      310.25     54.98 o 
   8  11   1      363.44      366.32     64.10 o 
  -9  12   1      135.46      143.70     45.94 o 
  -8  12   1     1127.70     1155.04     85.80 o 
  -7  12   1     1385.22     1408.26    161.74 o 
  -6  12   1     1584.34     1745.42    197.17 o 
  -5  12   1      206.30      238.09     38.98 o 
  -4  12   1     3132.20     3072.83    240.56 o 
  -3  12   1      217.74      192.48     34.56 o 
  -2  12   1      269.70      247.91     46.97 o 
  -1  12   1      168.08      143.43     26.18 o 
   0  12   1       28.88       25.69     13.32 o 
   1  12   1       19.45       24.72     27.54 o 
   2  12   1     3569.78     3814.38    102.29 o 
   3  12   1      742.52      732.75     58.07 o 
   4  12   1      257.09      296.59     45.94 o 
   5  12   1      651.03      621.06     69.03 o 
   6  12   1     3750.64     4264.74    124.22 o 
   7  12   1      725.29      707.59     76.19 o 
  -8  13   1      884.49      978.17     69.38 o 
  -7  13   1      139.23      101.74     29.98 o 
  -6  13   1     1242.22     1231.08    139.01 o 
  -5  13   1       15.51       30.78     23.04 o 
  -4  13   1      126.69       77.04     28.70 o 
  -3  13   1      800.09      730.09     45.96 o 
  -2  13   1      391.98      431.59     38.32 o 
  -1  13   1     3191.62     3067.19     75.99 o 
   0  13   1     1247.89     1155.73     83.21 o 
   1  13   1       49.59       42.58     37.81 o 
   2  13   1      902.57      903.71     71.73 o 
   3  13   1      237.54      198.11     40.28 o 
   4  13   1       63.19       67.45     35.78 o 
   5  13   1      697.03      621.75     62.10 o 
   6  13   1        4.26       55.18     42.21 o 
   7  13   1      670.53      715.30     76.52 o 
  -7  14   1       17.10       82.24     33.81 o 
  -6  14   1       49.47       92.23     33.12 o 
  -5  14   1      119.18       75.67     21.64 o 
  -4  14   1       23.68       32.61     24.07 o 
  -3  14   1     2248.45     2209.56     66.46 o 
  -2  14   1       14.50       36.75     18.05 o 
  -1  14   1      872.82      844.15     68.99 o 
   0  14   1     1752.50     1776.46     86.00 o 
   1  14   1      424.72      411.73     51.44 o 
   2  14   1       78.52       44.97     29.32 o 
   3  14   1       21.45        8.82     34.29 o 
   4  14   1      757.13      820.91     67.99 o 
   5  14   1        7.67       16.66     33.67 o 
   6  14   1      322.14      244.79     66.92 o 
  -6  15   1        7.33       55.22     31.08 o 
  -5  15   1      105.35      103.27     34.86 o 
  -4  15   1        7.20       25.82     29.33 o 
  -3  15   1      533.59      450.55     44.36 o 
  -2  15   1      769.93      694.20     50.10 o 
  -1  15   1       40.56       21.55     24.22 o 
   0  15   1      768.98      704.53     68.67 o 
   1  15   1      147.30      138.96     37.52 o 
   2  15   1     1197.43     1124.89     75.78 o 
   3  15   1       39.58       39.54     42.11 o 
   4  15   1      373.39      372.57     66.63 o 
   5  15   1      527.20      523.57     65.16 o 
  -5  16   1      490.48      372.28     58.10 o 
  -4  16   1        6.47       40.66     26.63 o 
  -3  16   1      472.34      455.71     47.34 o 
  -2  16   1     1066.48     1016.68     53.18 o 
  -1  16   1     1144.40     1140.53     83.92 o 
   0  16   1      293.72      227.06     46.51 o 
   1  16   1       18.13       38.88     45.94 o 
   2  16   1      148.81       77.72     41.44 o 
   3  16   1     1847.47     1947.59    102.16 o 
  -3  17   1       48.67       37.35     42.25 o 
  -2  17   1     1451.02     1289.33     86.87 o 
  -1  17   1      389.64      299.96     67.38 o 
   0  17   1       14.25       78.88     53.61 o 
   1 -17   2      290.14      210.44     50.87 o 
   2 -17   2       27.64       46.24     41.99 o 
  -3 -16   2      606.09      493.08     78.06 o 
  -2 -16   2      240.40      181.14     54.18 o 
  -1 -16   2      513.13      391.57     54.22 o 
   0 -16   2      226.55      167.09     41.23 o 
   1 -16   2       12.62       14.24     23.79 o 
   2 -16   2      298.74      281.58     38.96 o 
   3 -16   2      118.61      158.29     40.00 o 
   4 -16   2      145.87      146.46     38.53 o 
  -5 -15   2     1611.98     1721.64     97.00 o 
  -4 -15   2      222.24      155.31     48.10 o 
  -3 -15   2      339.60      320.57     61.23 o 
  -2 -15   2      516.75      548.20     69.21 o 
  -1 -15   2      957.28     1066.90     83.12 o 
   0 -15   2      121.91       98.45     28.92 o 
   1 -15   2      139.99      123.80     27.68 o 
   2 -15   2      387.68      403.41     42.42 o 
   3 -15   2      397.62      320.97     41.90 o 
   4 -15   2      113.31       91.08     32.43 o 
   5 -15   2       25.39       47.83     25.79 o 
  -6 -14   2      133.40      115.41     54.90 o 
  -5 -14   2      328.58      389.58     67.47 o 
  -4 -14   2      534.92      513.08     64.96 o 
  -3 -14   2       46.99       46.50     38.37 o 
  -2 -14   2        7.74       10.51     34.91 o 
  -1 -14   2      136.43       99.71     30.07 o 
   0 -14   2     1933.26     1870.48     58.14 o 
   1 -14   2        3.43        4.76     23.19 o 
   2 -14   2       74.63       90.80     26.18 o 
   3 -14   2     2972.79     2819.20    155.67 o 
   4 -14   2     1644.78     1651.93    142.19 o 
   5 -14   2      503.28      422.07     63.09 o 
   6 -14   2      437.10      405.64     67.12 o 
   7 -14   2      455.22      534.23     82.78 o 
  -7 -13   2      113.58      104.88     53.42 o 
  -6 -13   2      582.36      619.99     69.69 o 
  -5 -13   2     1904.68     2013.88     92.16 o 
  -4 -13   2       26.44      -10.64     32.08 o 
  -3 -13   2      277.19      262.49     55.03 o 
  -2 -13   2      286.85      208.11     41.44 o 
  -1 -13   2      954.33      882.13     42.17 o 
   0 -13   2        7.93       14.21     20.81 o 
   1 -13   2     2084.05     2188.32     60.29 o 
   2 -13   2      536.14      542.92     46.08 o 
   3 -13   2      131.37       84.40     25.77 o 
   4 -13   2     2369.86     2373.97     77.04 o 
   5 -13   2     4421.37     4382.94    306.00 o 
   6 -13   2        2.11       50.16     26.45 o 
   7 -13   2      175.49      176.78     37.05 o 
   8 -13   2      238.09      184.83     51.16 o 
  -8 -12   2      116.15       87.09     40.14 o 
  -7 -12   2      207.86      150.44     48.66 o 
  -6 -12   2      262.35      148.61     40.00 o 
  -5 -12   2      150.16      174.88     43.08 o 
  -4 -12   2     4290.25     4784.11    120.65 o 
  -3 -12   2      948.80      980.18     71.49 o 
  -2 -12   2     2473.17     2675.13     94.42 o 
  -1 -12   2      335.51      324.71     44.07 o 
   0 -12   2     1104.44     1072.69     43.69 o 
   1 -12   2      115.49      145.48     28.97 o 
   2 -12   2     1123.88     1036.67     44.02 o 
   3 -12   2      448.85      429.13     39.13 o 
   4 -12   2      374.78      336.93     33.03 o 
   5 -12   2       88.73       76.21     37.69 o 
   6 -12   2     2258.24     2306.37    182.54 o 
   7 -12   2       35.41       72.36     44.87 o 
   8 -12   2       11.67       14.34     26.15 o 
   9 -12   2      960.42     1093.40     81.98 o 
  -8 -11   2        0.44       36.85     46.57 o 
  -7 -11   2      923.90     1024.60     77.38 o 
  -6 -11   2     1183.76     1359.27     83.99 o 
  -5 -11   2      332.28      311.77     49.48 o 
  -4 -11   2      166.32      191.76     45.72 o 
  -3 -11   2     1329.26     1433.69     71.27 o 
  -2 -11   2      695.62      675.03     63.37 o 
  -1 -11   2     4412.33     4403.96    316.95 o 
   0 -11   2      153.08      134.11     23.40 o 
   1 -11   2     1755.93     1732.77     51.37 o 
   2 -11   2     1848.32     1782.28    137.54 o 
   3 -11   2      701.45      670.37     41.04 o 
   4 -11   2      160.38      177.11     26.61 o 
   5 -11   2     1452.56     1561.36    156.66 o 
   6 -11   2      644.89      601.96     39.86 o 
   7 -11   2     2201.04     2402.22     94.80 o 
   8 -11   2       21.02       35.21     36.55 o 
   9 -11   2      331.65      327.57     55.29 o 
  -9 -10   2     2388.27     2593.06    116.02 o 
  -8 -10   2       33.22       15.47     31.23 o 
  -7 -10   2      310.94      263.16     50.96 o 
  -6 -10   2     1063.91     1106.01     63.76 o 
  -5 -10   2      145.58      136.07     39.16 o 
  -4 -10   2       98.24      105.72     37.62 o 
  -3 -10   2     1587.86     1745.61     72.91 o 
  -2 -10   2      130.38      170.21     36.06 o 
  -1 -10   2     1281.45     1292.85     58.70 o 
   0 -10   2      576.22      622.34     48.98 o 
   1 -10   2     1581.04     1478.81     45.98 o 
   2 -10   2     1536.62     1493.59     43.55 o 
   3 -10   2       16.14       23.33     15.54 o 
   4 -10   2     8938.81     8728.17    542.44 o 
   5 -10   2       64.27       74.50     26.82 o 
   6 -10   2      139.37      107.51     28.48 o 
   7 -10   2        5.70       28.14     33.99 o 
   8 -10   2      186.25      241.44     62.35 o 
   9 -10   2      766.25      845.35     65.55 o 
  -9  -9   2       80.85      103.05     41.74 o 
  -8  -9   2     3076.52     3278.01    114.22 o 
  -7  -9   2       71.89       79.29     42.68 o 
  -6  -9   2      553.29      586.20     57.38 o 
  -5  -9   2     3095.20     3358.27     95.46 o 
  -4  -9   2     3481.25     3684.44     94.77 o 
  -3  -9   2      291.08      314.48     40.83 o 
  -2  -9   2      221.37      189.71     27.99 o 
  -1  -9   2       93.33      116.56     34.50 o 
   0  -9   2      238.31      269.00     38.07 o 
   1  -9   2       53.60       75.49     28.04 o 
   2  -9   2     1912.83     1734.30     35.05 o 
   3  -9   2      590.07      548.45     34.88 o 
   4  -9   2      607.17      554.13     38.59 o 
   5  -9   2     1959.90     2069.62     78.17 o 
   6  -9   2     3186.56     3467.72     98.36 o 
   7  -9   2       97.14       62.82     32.39 o 
   8  -9   2      424.03      398.03     49.82 o 
 -10  -8   2      598.36      512.74     60.78 o 
  -9  -8   2      423.86      425.80     66.10 o 
  -8  -8   2      411.32      403.51     60.68 o 
  -7  -8   2     4477.00     4339.78    370.49 o 
  -6  -8   2      241.53      255.22     35.57 o 
  -5  -8   2       54.71       47.97     23.48 o 
  -4  -8   2      768.85      776.49     52.44 o 
  -3  -8   2     7091.73     7897.00    118.91 o 
  -2  -8   2     1092.36     1241.53     58.62 o 
  -1  -8   2     1163.10     1329.12     53.43 o 
   0  -8   2     5338.95     5583.68     62.93 o 
   1  -8   2      474.70      445.42     52.96 o 
   2  -8   2       44.57       72.38     15.62 o 
   3  -8   2      264.41      268.42     40.01 o 
   4  -8   2       73.46       78.03     28.74 o 
   5  -8   2     1377.99     1383.39     63.75 o 
   6  -8   2     1479.82     1547.52     67.65 o 
   7  -8   2     1733.75     1901.65     72.92 o 
   8  -8   2      731.34      835.95     62.22 o 
 -11  -7   2      332.91      285.95     60.34 o 
 -10  -7   2     1509.15     1356.73    173.19 o 
  -9  -7   2        6.12       18.79     18.90 o 
  -8  -7   2     1004.83      970.08     50.83 o 
  -7  -7   2       32.60       28.40     16.36 o 
  -6  -7   2        0.67       23.62     14.38 o 
  -5  -7   2     4290.34     4384.11    350.88 o 
  -4  -7   2     4114.18     3991.53    346.49 o 
  -3  -7   2      944.56      972.03     73.53 o 
  -2  -7   2    14404.09    14011.67   1116.42 o 
  -1  -7   2      193.93      212.09     32.41 o 
   0  -7   2     5057.24     5208.60     91.78 o 
   1  -7   2     4422.17     4357.94     49.83 o 
   2  -7   2     4500.45     3811.81     85.84 o 
   3  -7   2     2376.05     2157.72     67.01 o 
   4  -7   2      456.02      416.50     40.89 o 
   5  -7   2       76.87       78.08     18.58 o 
   6  -7   2       81.08       85.90     21.45 o 
   7  -7   2       72.46       68.23     21.14 o 
   8  -7   2     6030.02     5095.19   1397.26 o 
   9  -7   2        9.67       15.04     24.85 o 
  10  -7   2       55.21       44.10     28.90 o 
 -11  -6   2        8.33       18.64     29.45 o 
 -10  -6   2        7.77       35.64     27.59 o 
  -9  -6   2      812.03      879.16    119.08 o 
  -8  -6   2     1111.49      988.13     99.96 o 
  -7  -6   2       13.56       24.72     16.68 o 
  -6  -6   2        6.86       29.68     16.86 o 
  -5  -6   2     1816.71     1701.86    109.45 o 
  -4  -6   2     1094.66     1149.49     53.44 o 
  -3  -6   2     3789.28     3622.44    329.84 o 
  -2  -6   2      439.03      400.98     24.02 o 
  -1  -6   2      622.81      696.54     27.10 o 
   0  -6   2     8191.58     8116.03    272.46 o 
   1  -6   2     2301.01     2007.30     33.02 o 
   2  -6   2      375.50      349.45     12.45 o 
   3  -6   2     6428.63     5476.44    119.81 o 
   4  -6   2     2753.74     2814.69    152.46 o 
   5  -6   2     4536.82     4361.83    197.67 o 
   6  -6   2     1326.49     1427.39     53.92 o 
   7  -6   2        5.56       15.68     14.05 o 
   8  -6   2       56.31       85.57     31.94 o 
   9  -6   2      998.07     1070.84     68.52 o 
  10  -6   2      101.22       57.63     24.37 o 
  11  -6   2      332.52      388.11     59.86 o 
 -11  -5   2      391.19      378.18     62.28 o 
 -10  -5   2      221.38      176.92     31.27 o 
  -9  -5   2       17.64       17.80     21.43 o 
  -8  -5   2     1888.23     1951.22    130.52 o 
  -7  -5   2     4305.07     4575.48    464.65 o 
  -6  -5   2      842.68      735.79     44.45 o 
  -5  -5   2       25.71       32.71     14.96 o 
  -4  -5   2     2866.91     2909.77    303.42 o 
  -3  -5   2     2885.94     2783.39    238.45 o 
  -2  -5   2      112.13      129.98     10.23 o 
  -1  -5   2      547.06      533.70     22.00 o 
   0  -5   2     2046.11     2157.91     65.02 o 
   1  -5   2     9661.01     9691.82     58.57 o 
   2  -5   2     6115.54     5467.28    174.75 o 
   3  -5   2     7045.07     6185.93    115.30 o 
   4  -5   2     7392.19     7132.54    267.38 o 
   5  -5   2     3370.99     3330.92    156.08 o 
   6  -5   2     2674.24     2852.50    101.38 o 
   7  -5   2      231.83      262.58     25.96 o 
   8  -5   2      284.93      278.80     41.16 o 
   9  -5   2      572.98      501.12     54.53 o 
  10  -5   2       17.34       52.60     37.17 o 
  11  -5   2       12.28       18.48     38.35 o 
 -11  -4   2      446.15      441.21     67.15 o 
 -10  -4   2      141.42      140.22     32.53 o 
  -9  -4   2       42.47       45.40     30.88 o 
  -8  -4   2      697.25      627.51     88.95 o 
  -7  -4   2       27.87       40.09     22.58 o 
  -6  -4   2     6824.60     6936.13    613.57 o 
  -5  -4   2     2802.54     2990.73    175.54 o 
  -4  -4   2      924.40      840.49     93.99 o 
  -3  -4   2     5626.00     5396.72    475.37 o 
  -2  -4   2     1070.02      958.32     23.84 o 
  -1  -4   2    10833.54    12753.90    787.79 o 
   0  -4   2      403.85      521.30     21.30 o 
   1  -4   2     5120.61     4718.20     47.01 o 
   2  -4   2     2338.53     2197.07     70.24 o 
   3  -4   2     9599.97     8089.76    469.26 o 
   4  -4   2     1041.67      929.72     47.95 o 
   5  -4   2     3008.18     2702.80    129.97 o 
   6  -4   2      475.75      456.55     26.97 o 
   7  -4   2    10766.92    11021.63    145.49 o 
   8  -4   2      325.66      304.51     43.17 o 
   9  -4   2     3302.68     3462.71    105.40 o 
  10  -4   2      740.82      736.54     71.17 o 
  11  -4   2       79.77       47.03     33.76 o 
 -11  -3   2     1695.72     1627.23     83.66 o 
 -10  -3   2       44.37       51.17     33.39 o 
  -9  -3   2     1158.08     1218.92     53.12 o 
  -8  -3   2       52.04       39.78     22.39 o 
  -7  -3   2     1427.31     1213.78    112.41 o 
  -6  -3   2     2487.96     2166.54    216.82 o 
  -5  -3   2     3275.04     2848.79    109.39 o 
  -4  -3   2     1109.86     1092.01    126.53 o 
  -3  -3   2     3485.87     3841.14    391.44 o 
  -2  -3   2    10530.81     9163.86    447.21 o 
  -1  -3   2    31926.85    32282.78   3253.36 o 
   0  -3   2    34985.14    32691.15   2614.58 o 
   1  -3   2     1312.27     1086.75     54.09 o 
   2  -3   2    13834.27    11291.40   1088.52 o 
   3  -3   2      730.49      646.54     65.40 o 
   4  -3   2      178.56      166.06     14.11 o 
   5  -3   2      398.78      325.40     15.72 o 
   6  -3   2     1017.00     1114.63     34.67 o 
   7  -3   2     5569.87     5646.54    110.21 o 
   8  -3   2     5546.73     5854.49    119.19 o 
   9  -3   2     3789.14     3947.96    113.97 o 
  10  -3   2       79.95      135.84     44.86 o 
  11  -3   2       55.14       41.71     38.69 o 
 -12  -2   2      166.85      164.47     65.68 o 
 -11  -2   2     1264.27     1241.97     83.28 o 
 -10  -2   2     1278.99     1192.27     72.80 o 
  -9  -2   2      478.78      449.93     50.23 o 
  -8  -2   2     5684.12     5719.56    278.44 o 
  -7  -2   2        5.91       25.39     18.91 o 
  -6  -2   2       55.22       22.42     14.13 o 
  -5  -2   2     1898.90     1990.97    100.25 o 
  -4  -2   2     1130.90     1243.99     42.58 o 
  -3  -2   2     1151.04     1192.85     28.10 o 
  -2  -2   2     8641.36     8321.76    396.08 o 
  -1  -2   2     6580.99     7056.49    743.65 o 
   0  -2   2    26141.99    23010.07   2822.44 o 
   1  -2   2      293.19      319.16     29.40 o 
   2  -2   2    14357.26    12452.54   1588.76 o 
   3  -2   2    24195.59    22050.07   1966.19 o 
   4  -2   2     6983.39     6146.56    217.78 o 
   5  -2   2     3493.58     3451.64     62.31 o 
   6  -2   2      281.78      289.46     20.02 o 
   7  -2   2       38.51       67.50     34.59 o 
   8  -2   2      148.50      122.80     40.79 o 
   9  -2   2      379.23      380.80     54.07 o 
  10  -2   2      945.63      908.09     72.20 o 
  11  -2   2        7.53       81.06     41.19 o 
 -12  -1   2      224.09      234.89     65.35 o 
 -11  -1   2      256.77      240.06     64.01 o 
 -10  -1   2      872.61      679.58     62.22 o 
  -9  -1   2     1282.96     1221.96     65.28 o 
  -8  -1   2     1751.37     1640.24     68.10 o 
  -7  -1   2     3414.07     3376.60     83.34 o 
  -6  -1   2     1181.58     1103.17     27.07 o 
  -5  -1   2       28.87       27.17      9.10 o 
  -4  -1   2     1083.21     1222.54     28.76 o 
  -3  -1   2     3915.94     4022.22    239.78 o 
  -2  -1   2      194.20      207.06     11.30 o 
  -1  -1   2      723.36      716.12     60.48 o 
   0  -1   2      710.12      558.37     17.91 o 
   1  -1   2      937.84      815.53     99.71 o 
   2  -1   2     2464.44     2360.03    167.10 o 
   3  -1   2     6386.85     5761.42    208.06 o 
   4  -1   2    11966.49    11590.79    106.44 o 
   5  -1   2     4782.07     4829.78     44.76 o 
   6  -1   2      743.52      779.58     31.39 o 
   7  -1   2       16.49       23.43     13.40 o 
   8  -1   2      989.48     1025.50     61.84 o 
   9  -1   2      947.54      936.16     68.49 o 
  10  -1   2      635.19      632.88     69.72 o 
  11  -1   2       18.34       53.63     38.13 o 
 -12   0   2      580.86      643.93     76.22 o 
 -11   0   2       78.74       69.99     42.72 o 
 -10   0   2      662.78      513.97     50.31 o 
  -9   0   2      100.68      126.59     46.37 o 
  -8   0   2      239.22      251.34     34.00 o 
  -7   0   2     2062.47     1903.17     61.73 o 
  -6   0   2     2407.87     2231.41    196.82 o 
  -5   0   2     3508.78     3452.11    329.83 o 
  -4   0   2    10029.30    10903.73    255.94 o 
  -3   0   2       39.34       31.87      6.19 o 
  -2   0   2    13455.23    14013.44    415.05 o 
   1   0   2     3828.58     3852.47    367.02 o 
   2   0   2     5241.03     5333.83    168.35 o 
   3   0   2       19.60       96.43     24.01 o 
   4   0   2      636.76      582.62     23.49 o 
   5   0   2      283.18      285.52     31.14 o 
   6   0   2     9220.66     9750.45    127.22 o 
   7   0   2      844.30      880.14     56.28 o 
   8   0   2     2403.51     2488.57     89.68 o 
   9   0   2       23.42       43.27     39.91 o 
  10   0   2       23.34       35.50     43.31 o 
  11   0   2     1606.08     1767.06     97.61 o 
 -12   1   2       53.87      115.14     57.83 o 
 -11   1   2      411.85      330.77     43.54 o 
 -10   1   2     1712.48     1769.32     87.80 o 
  -9   1   2      711.24      726.01     52.66 o 
  -8   1   2        3.33       12.34     17.12 o 
  -7   1   2      469.39      442.94     24.58 o 
  -6   1   2      665.59      689.69     39.32 o 
  -5   1   2      256.93      301.87     20.91 o 
  -4   1   2     9464.15     9049.03    942.01 o 
  -3   1   2     1113.34     1020.34    114.58 o 
  -2   1   2     8690.39     8876.66    587.51 o 
  -1   1   2    23745.89    25680.82     91.91 o 
   0   1   2     8785.06     7119.91     49.69 o 
   1   1   2     3277.99     3805.93    102.93 o 
   2   1   2       55.13       48.28     10.59 o 
   3   1   2    13457.53    12371.04    937.45 o 
   4   1   2     4914.08     5426.26    134.87 o 
   5   1   2     1102.59      933.58     45.58 o 
   6   1   2      111.45      106.66     31.66 o 
   7   1   2      128.62      138.81     38.49 o 
   8   1   2      580.29      534.01     54.98 o 
   9   1   2     2162.58     2180.37     93.40 o 
  10   1   2       56.92       47.01     40.36 o 
  11   1   2      209.98      225.54     63.24 o 
 -12   2   2      114.70      129.50     54.57 o 
 -11   2   2      688.30      791.01     72.43 o 
 -10   2   2      719.23      673.19     69.08 o 
  -9   2   2     2557.02     2568.08     84.71 o 
  -8   2   2      505.85      404.31     41.24 o 
  -7   2   2       78.24       87.95     27.66 o 
  -6   2   2      639.16      648.89     74.20 o 
  -5   2   2     1544.78     1455.79    129.59 o 
  -4   2   2     1650.94     1532.40    104.32 o 
  -3   2   2     5471.23     5565.78    469.74 o 
  -2   2   2      283.38      330.14     16.96 o 
  -1   2   2     1023.41     1089.30     28.45 o 
   0   2   2     3211.38     3566.75     38.03 o 
   1   2   2    82678.45    89753.66    335.76 o 
   2   2   2      107.25      155.44     14.29 o 
   3   2   2        4.72       14.59      9.38 o 
   4   2   2    16334.26    17881.68    471.52 o 
   5   2   2     1581.48     1566.32     41.36 o 
   6   2   2     1120.79     1188.19     62.17 o 
   7   2   2      643.11      607.35     47.30 o 
   8   2   2      357.48      342.73     52.83 o 
   9   2   2      681.65      737.12     69.06 o 
  10   2   2       69.02       94.60     50.64 o 
 -12   3   2       76.76       79.37     51.16 o 
 -11   3   2      371.58      291.99     57.61 o 
 -10   3   2     1996.89     1859.57     88.88 o 
  -9   3   2       81.58       77.48     32.04 o 
  -8   3   2      837.13      895.81     74.98 o 
  -7   3   2       34.62       44.61     14.74 o 
  -6   3   2     1761.00     1632.53    151.54 o 
  -5   3   2     2285.35     2225.38    158.85 o 
  -4   3   2     6634.09     6654.54    461.76 o 
  -3   3   2     9682.60     9763.87    591.44 o 
  -2   3   2     2019.91     1938.47     50.01 o 
  -1   3   2     2180.34     2383.39    249.61 o 
   0   3   2       18.29       49.68      9.86 o 
   1   3   2    19571.99    22778.21    405.95 o 
   2   3   2     9608.22    11072.12    378.98 o 
   3   3   2     3926.02     4260.46    150.55 o 
   4   3   2     2358.59     2399.62     42.76 o 
   5   3   2     4928.63     5086.65    175.25 o 
   6   3   2       23.73       38.13     19.53 o 
   7   3   2       50.87       50.36     22.51 o 
   8   3   2      149.14      149.84     46.90 o 
   9   3   2      519.17      463.20     64.88 o 
  10   3   2      342.92      305.72     48.25 o 
 -12   4   2      392.16      307.19     65.13 o 
 -11   4   2      807.78      713.18     66.10 o 
 -10   4   2      117.49       94.83     31.95 o 
  -9   4   2       77.54       76.71     34.09 o 
  -8   4   2        0.20       12.22     14.75 o 
  -7   4   2      748.25      700.71     50.81 o 
  -6   4   2     1649.15     1570.88    116.86 o 
  -5   4   2    10068.76    10122.65    754.82 o 
  -4   4   2     1006.58     1025.49     73.29 o 
  -3   4   2     1459.63     1223.19     84.54 o 
  -2   4   2     1788.35     1759.14     42.00 o 
  -1   4   2      397.71      422.55     16.66 o 
   0   4   2     6415.50     6726.61    160.20 o 
   1   4   2    22037.67    24467.76    631.22 o 
   2   4   2     5097.96     5253.70    165.21 o 
   3   4   2     6679.09     7002.48    300.35 o 
   4   4   2     1347.82     1488.87     80.62 o 
   5   4   2        4.12       18.94     12.89 o 
   6   4   2     4097.21     4284.86    287.60 o 
   7   4   2     1528.27     1704.78    154.77 o 
   8   4   2     3988.95     4207.12    223.94 o 
   9   4   2       11.38       19.86     35.54 o 
  10   4   2     1631.99     1656.91     89.22 o 
 -12   5   2       27.05       71.52     52.33 o 
 -11   5   2      207.66      181.71     54.55 o 
 -10   5   2     2112.09     2179.96     88.28 o 
  -9   5   2        4.24       31.82     28.15 o 
  -8   5   2      749.36      701.34     58.85 o 
  -7   5   2      578.30      567.65     55.38 o 
  -6   5   2      539.27      530.64     56.75 o 
  -5   5   2     1351.87     1226.29     67.51 o 
  -4   5   2     4822.49     4732.99    273.77 o 
  -3   5   2      484.41      502.12     29.79 o 
  -2   5   2     1513.50     1408.42     44.93 o 
  -1   5   2      562.16      773.49     23.17 o 
   0   5   2    24389.87    25209.14    653.13 o 
   1   5   2     1678.11     1828.25     48.01 o 
   2   5   2     8948.48     9450.22    301.30 o 
   3   5   2     1955.18     2048.60    102.33 o 
   4   5   2       21.96       57.02     18.66 o 
   5   5   2     4234.63     4693.11    336.94 o 
   6   5   2     1614.77     1675.05     50.48 o 
   7   5   2        2.96       32.51     21.73 o 
   8   5   2     2605.75     2602.06     67.29 o 
   9   5   2      383.50      458.18     62.45 o 
  10   5   2      597.62      510.30     80.16 o 
 -11   6   2      166.68      174.55     51.58 o 
 -10   6   2       91.49       91.65     36.60 o 
  -9   6   2     2325.81     2288.77     59.63 o 
  -8   6   2     3554.96     3574.53    215.88 o 
  -7   6   2     2289.30     2445.76    208.15 o 
  -6   6   2     1516.56     1511.72    110.87 o 
  -5   6   2     5699.74     5616.10    353.39 o 
  -4   6   2       64.40      106.08     17.99 o 
  -3   6   2     2917.39     3236.76    110.95 o 
  -2   6   2      564.52      457.61     45.50 o 
  -1   6   2     2762.84     2961.62     57.80 o 
   0   6   2       32.58       31.20     11.54 o 
   1   6   2     7348.25     7990.82    261.32 o 
   2   6   2      244.76      197.40     13.83 o 
   3   6   2       83.89      105.15     19.39 o 
   4   6   2      114.29      122.80     22.00 o 
   5   6   2      587.97      601.33     86.42 o 
   6   6   2      288.68      301.08     33.08 o 
   7   6   2     1578.18     1452.89     53.24 o 
   8   6   2      690.80      742.93     43.42 o 
   9   6   2      117.32      105.91     33.87 o 
  10   6   2      137.32       92.96     44.17 o 
 -11   7   2      482.96      426.76     64.91 o 
 -10   7   2       53.26       37.32     30.52 o 
  -9   7   2      264.60      242.73     27.47 o 
  -8   7   2       14.95       31.60     20.85 o 
  -7   7   2     7134.90     7260.87    449.14 o 
  -6   7   2        4.82       29.21     16.82 o 
  -5   7   2       54.81       53.91     19.41 o 
  -4   7   2     8111.81     7738.28    401.41 o 
  -3   7   2     2214.68     1900.36    200.81 o 
  -2   7   2      419.00      416.83     22.11 o 
  -1   7   2      610.94      655.08     25.53 o 
   0   7   2        0.13       20.33     13.05 o 
   1   7   2     6390.69     7116.46    207.77 o 
   2   7   2     5436.19     6044.43    187.10 o 
   3   7   2      589.45      554.29     31.48 o 
   4   7   2     1184.40     1165.86     40.12 o 
   5   7   2     4049.25     4409.86    268.10 o 
   6   7   2      644.05      744.40     57.94 o 
   7   7   2       21.98       48.63     23.49 o 
   8   7   2       50.34       37.98     26.84 o 
   9   7   2      752.07      750.60    140.57 o 
  10   7   2       33.15       75.07     47.33 o 
 -11   8   2       38.33       61.71     42.87 o 
 -10   8   2        2.91       18.47     35.58 o 
  -9   8   2       30.49       25.83     21.93 o 
  -8   8   2      109.57       84.07     19.34 o 
  -7   8   2       93.55      107.23     29.34 o 
  -6   8   2     6611.36     6216.80    132.76 o 
  -5   8   2       46.49       56.25     27.65 o 
  -4   8   2     2150.07     2067.75     70.41 o 
  -3   8   2     7157.08     6854.07    446.93 o 
  -2   8   2     1768.58     1512.22     48.21 o 
  -1   8   2     2980.88     3104.72     48.92 o 
   0   8   2      556.25      558.95     24.81 o 
   1   8   2     9756.81    10679.58    518.92 o 
   2   8   2      352.18      405.99     29.12 o 
   3   8   2        1.61       26.46     23.90 o 
   4   8   2     1924.92     2020.37    106.97 o 
   5   8   2       95.75      155.72     24.29 o 
   6   8   2       73.35      105.05     25.89 o 
   7   8   2     3566.94     3729.20    376.07 o 
   8   8   2      139.10       89.58     25.54 o 
   9   8   2      318.94      223.24     35.19 o 
 -11   9   2      279.14      259.99     54.70 o 
 -10   9   2       97.54       77.68     27.18 o 
  -9   9   2     2692.63     2810.00    139.50 o 
  -8   9   2      446.50      469.46     37.94 o 
  -7   9   2     3212.03     3346.76    142.08 o 
  -6   9   2      106.44      115.41     34.62 o 
  -5   9   2      103.26      163.42     31.55 o 
  -4   9   2       59.27       84.38     26.56 o 
  -3   9   2     1086.04      947.11     40.44 o 
  -2   9   2       64.08       61.17     18.84 o 
  -1   9   2    14912.05    15064.86    280.83 o 
   0   9   2      156.61      155.40     22.23 o 
   1   9   2     3955.31     4457.13    136.30 o 
   2   9   2     2175.73     2163.59    184.94 o 
   3   9   2     1827.39     2033.43    119.45 o 
   4   9   2     2592.46     2715.79    222.24 o 
   5   9   2     1198.67     1130.17    107.93 o 
   6   9   2       47.15       48.76     23.10 o 
   7   9   2      141.56      158.35     28.95 o 
   8   9   2      272.97      277.50     38.68 o 
   9   9   2      801.21      810.28     55.74 o 
 -10  10   2      178.33      159.22     52.82 o 
  -9  10   2      346.78      307.59     55.90 o 
  -8  10   2     4297.20     4941.40    131.12 o 
  -7  10   2     1189.77     1355.04     78.27 o 
  -6  10   2        1.65       57.12     31.33 o 
  -5  10   2      861.38      810.60    107.97 o 
  -4  10   2     3767.82     3412.28    242.81 o 
  -3  10   2     1508.58     1599.47    102.43 o 
  -2  10   2      587.36      560.72     41.88 o 
  -1  10   2      564.11      594.82     33.19 o 
   0  10   2      914.17      859.27     37.59 o 
   1  10   2      307.34      327.65     28.28 o 
   2  10   2     5498.44     5572.71    351.13 o 
   3  10   2       98.80      110.33     21.10 o 
   4  10   2      306.16      254.77     28.24 o 
   5  10   2      594.01      481.92     46.36 o 
   6  10   2      201.76      190.28     34.12 o 
   7  10   2       27.35       27.85     39.50 o 
   8  10   2       17.53       -0.26     30.51 o 
 -10  11   2      346.55      344.57     60.38 o 
  -9  11   2       54.82      129.64     49.08 o 
  -8  11   2      160.98      109.37     45.36 o 
  -7  11   2      813.08     1005.41     76.68 o 
  -6  11   2     1027.93      994.64    110.14 o 
  -5  11   2        0.37       36.95     20.08 o 
  -4  11   2     3157.00     2975.05    134.79 o 
  -3  11   2     3419.54     3129.52     66.43 o 
  -2  11   2       75.92       78.35     21.83 o 
  -1  11   2       21.37       43.81     23.02 o 
   0  11   2        0.18       21.75     17.70 o 
   1  11   2      538.21      536.17     50.32 o 
   2  11   2       25.13       45.31     31.20 o 
   3  11   2      946.69     1051.24     63.51 o 
   4  11   2       16.11       11.54     18.67 o 
   5  11   2     2249.91     2609.16     96.83 o 
   6  11   2      677.79      778.14     65.75 o 
   7  11   2      552.33      503.46     65.11 o 
  -9  12   2       82.35      108.28     53.68 o 
  -8  12   2      539.58      602.09     72.28 o 
  -7  12   2       60.57       83.03     28.83 o 
  -6  12   2      671.53      589.43     49.99 o 
  -5  12   2      633.33      530.77     41.36 o 
  -4  12   2      182.17      159.21     32.02 o 
  -3  12   2       27.99       29.34     18.05 o 
  -2  12   2    11317.43    11407.62    111.24 o 
  -1  12   2        1.70       29.76     18.82 o 
   0  12   2       78.46       75.35     22.87 o 
   1  12   2      311.71      301.86     47.97 o 
   2  12   2      436.89      465.22     48.00 o 
   3  12   2     1097.42     1216.75     73.64 o 
   4  12   2     2137.77     2484.34     96.59 o 
   5  12   2        3.11        6.54     28.22 o 
   6  12   2      475.79      439.52     56.48 o 
   7  12   2        7.51       39.54     30.03 o 
  -8  13   2        4.77       44.73     32.44 o 
  -7  13   2       40.77       34.57     21.28 o 
  -6  13   2      468.16      417.40     39.66 o 
  -5  13   2       59.64       51.72     22.54 o 
  -4  13   2     4481.37     4378.42    410.42 o 
  -3  13   2      855.19      761.53     41.81 o 
  -2  13   2      131.63      109.53     27.60 o 
  -1  13   2      381.24      354.55     36.74 o 
   0  13   2     3080.26     3246.60     98.82 o 
   1  13   2      407.77      373.15     40.56 o 
   2  13   2      152.61      129.74     43.62 o 
   3  13   2     1281.26     1389.54     79.64 o 
   4  13   2      379.24      332.41     60.42 o 
   5  13   2       93.94       60.37     39.02 o 
   6  13   2      868.83      870.15     80.95 o 
  -7  14   2     2212.37     2163.06    196.11 o 
  -6  14   2       80.30      116.07     40.83 o 
  -5  14   2      137.78       87.26     28.88 o 
  -4  14   2     1076.32     1045.97     51.77 o 
  -3  14   2      259.81      237.92     35.90 o 
  -2  14   2      160.71      124.97     27.49 o 
  -1  14   2      195.88      178.16     31.09 o 
   0  14   2      106.89       75.34     34.33 o 
   1  14   2      725.32      749.99     62.60 o 
   2  14   2       12.17       -6.71     35.98 o 
   3  14   2      655.33      654.46     71.82 o 
   4  14   2      260.60      259.79     61.43 o 
   5  14   2        8.63       16.03     33.71 o 
  -6  15   2     1808.69     1855.85    165.49 o 
  -5  15   2      838.29      696.61     80.66 o 
  -4  15   2      104.72       96.15     40.24 o 
  -3  15   2     1091.59     1045.28     53.70 o 
  -2  15   2      569.64      439.90     36.87 o 
  -1  15   2      195.43      163.30     43.90 o 
   0  15   2       77.77       46.79     36.71 o 
   1  15   2      187.71      184.48     54.30 o 
   2  15   2      942.84      966.95     80.04 o 
   3  15   2      285.11      256.18     54.18 o 
   4  15   2      242.34      211.97     54.62 o 
  -5  16   2     1824.18     1679.26    106.29 o 
  -4  16   2      214.50      165.49     38.29 o 
  -3  16   2      906.94      853.78     56.89 o 
  -2  16   2      426.41      392.80     39.09 o 
  -1  16   2     1085.86     1009.14     84.45 o 
   0  16   2       97.84      140.10     60.24 o 
   1  16   2      344.79      272.99     51.55 o 
   2  16   2      606.16      582.54     69.11 o 
   3  16   2      305.70      225.49     52.79 o 
  -3  17   2     1825.53     1840.59    101.59 o 
  -2  17   2        7.47       11.54     40.83 o 
  -1  17   2       41.94       29.82     47.78 o 
   0  17   2     2324.35     2756.71    114.72 o 
   1 -17   3       75.08       52.84     33.05 o 
  -3 -16   3      587.83      591.06     72.74 o 
  -2 -16   3      821.38      791.96     76.68 o 
  -1 -16   3        5.89       32.80     33.76 o 
   0 -16   3      481.52      454.30     45.78 o 
   1 -16   3     1656.08     1636.36     64.34 o 
   2 -16   3       54.29       26.01     32.27 o 
   3 -16   3      177.68      179.01     42.50 o 
  -5 -15   3      122.55      105.05     46.35 o 
  -4 -15   3      239.83      131.43     49.16 o 
  -3 -15   3      236.61      207.67     56.00 o 
  -2 -15   3       12.08       25.13     41.30 o 
  -1 -15   3     5267.74     5428.44    142.94 o 
   0 -15   3      398.18      406.64     63.71 o 
   1 -15   3      902.35      889.05     48.53 o 
   2 -15   3      598.87      579.70     47.32 o 
   3 -15   3      443.70      478.01     52.50 o 
   4 -15   3     2698.47     2727.24    116.22 o 
   5 -15   3        5.10       64.56     41.15 o 
  -6 -14   3       13.10       40.18     51.94 o 
  -5 -14   3      177.81      120.51     35.09 o 
  -4 -14   3     2137.49     2315.64    100.17 o 
  -3 -14   3     1305.09     1257.27     78.32 o 
  -2 -14   3     1820.26     1908.69     91.73 o 
  -1 -14   3        5.50       19.76     21.25 o 
   0 -14   3      517.84      479.10     41.13 o 
   1 -14   3     1488.19     1358.74     55.11 o 
   2 -14   3     2891.30     2939.61     73.39 o 
   3 -14   3      167.07      122.92     26.46 o 
   4 -14   3     1422.55     1311.11    106.76 o 
   5 -14   3     1790.67     1780.07     67.31 o 
   6 -14   3      677.03      675.80     71.76 o 
  -7 -13   3      102.49       61.57     44.80 o 
  -6 -13   3      691.87      595.63     65.07 o 
  -5 -13   3       29.36       32.17     29.84 o 
  -4 -13   3      158.58      163.03     44.26 o 
  -3 -13   3     5359.02     5656.17    133.68 o 
  -2 -13   3      647.33      574.37     51.19 o 
  -1 -13   3       88.27      219.94    108.13 o 
   0 -13   3      396.28      322.49     44.93 o 
   1 -13   3      536.02      495.60     37.84 o 
   2 -13   3      123.10      116.53     28.84 o 
   3 -13   3        4.33       30.91     19.97 o 
   4 -13   3      382.54      394.54     41.22 o 
   5 -13   3      683.58      741.59     50.27 o 
   6 -13   3     1367.71     1521.16     94.93 o 
   7 -13   3     1123.74     1247.02     66.99 o 
  -8 -12   3      161.78      157.67     49.93 o 
  -7 -12   3      273.07      200.59     45.64 o 
  -6 -12   3       92.31       56.75     40.53 o 
  -5 -12   3      250.39      188.40     46.06 o 
  -4 -12   3      118.13       75.87     43.74 o 
  -3 -12   3       49.56       48.96     38.43 o 
  -2 -12   3     9987.38    10840.84    160.15 o 
  -1 -12   3     1161.98     1164.53     63.91 o 
   0 -12   3      667.56      645.88     38.72 o 
   1 -12   3     1874.72     1810.13    103.74 o 
   2 -12   3     2649.37     2787.94     67.28 o 
   3 -12   3      556.74      545.07     40.08 o 
   4 -12   3      441.33      391.61     37.22 o 
   5 -12   3      258.57      260.12     34.42 o 
   6 -12   3     1145.82     1127.61     54.97 o 
   7 -12   3      208.19      181.29     40.22 o 
   8 -12   3     1403.72     1601.10    102.54 o 
  -8 -11   3      847.72      952.42     76.30 o 
  -7 -11   3      496.23      433.69     51.36 o 
  -6 -11   3      212.13      203.88     52.37 o 
  -5 -11   3      261.09      231.74     46.98 o 
  -4 -11   3     1172.76     1288.41     68.35 o 
  -3 -11   3     1062.59     1163.18     64.97 o 
  -2 -11   3     1366.34     1476.87     71.39 o 
  -1 -11   3      384.63      346.74     50.20 o 
   0 -11   3     5417.97     5821.78    116.29 o 
   1 -11   3     1334.38     1411.12     68.37 o 
   2 -11   3      368.54      354.24     30.77 o 
   3 -11   3     6034.39     5994.01    194.77 o 
   4 -11   3     3507.09     3323.17    178.42 o 
   5 -11   3     1701.34     1710.20     59.98 o 
   6 -11   3      287.16      258.47     40.80 o 
   7 -11   3      446.80      466.01     54.50 o 
   8 -11   3      644.31      729.41     71.13 o 
  -9 -10   3      317.33      259.14     58.74 o 
  -8 -10   3      200.49      164.25     43.52 o 
  -7 -10   3     1487.53     1668.74     87.09 o 
  -6 -10   3       31.83       26.10     35.87 o 
  -5 -10   3     1851.19     1875.96     77.82 o 
  -4 -10   3     3204.38     3377.77     93.91 o 
  -3 -10   3     1986.08     2102.71     76.26 o 
  -2 -10   3      720.89      818.39     54.89 o 
  -1 -10   3      214.83      207.07     32.78 o 
   0 -10   3     1029.65     1076.39     61.55 o 
   1 -10   3     2995.42     2840.10     52.64 o 
   2 -10   3      499.92      451.93     45.39 o 
   3 -10   3     1576.29     1544.26     82.92 o 
   4 -10   3       91.85       99.87     25.06 o 
   5 -10   3      108.95       97.24     25.84 o 
   6 -10   3     5507.08     5884.95    127.38 o 
   7 -10   3      880.52      973.32     72.14 o 
   8 -10   3      308.24      248.19     38.98 o 
 -10  -9   3       86.67       89.20     56.11 o 
  -9  -9   3      125.99      160.67     57.40 o 
  -8  -9   3      566.20      480.44     51.66 o 
  -7  -9   3      192.57      192.33     44.48 o 
  -6  -9   3     2720.04     3044.65     97.75 o 
  -5  -9   3     1129.80     1149.03     61.51 o 
  -4  -9   3      952.64     1065.46     61.30 o 
  -3  -9   3     1097.05     1158.83     62.41 o 
  -2  -9   3     6085.57     6640.93    111.15 o 
  -1  -9   3      240.01      246.05     32.70 o 
   0  -9   3      173.81      184.00     24.54 o 
   1  -9   3      141.21      133.08     20.97 o 
   2  -9   3      395.40      398.07     26.91 o 
   3  -9   3      479.52      467.54     48.35 o 
   4  -9   3      863.81      723.58     88.53 o 
   5  -9   3      248.99      280.49     45.60 o 
   6  -9   3      270.78      222.04     35.53 o 
   7  -9   3      562.94      644.23     58.04 o 
   8  -9   3     1111.25     1275.92     75.97 o 
 -10  -8   3      745.10      698.52     76.49 o 
  -9  -8   3      124.11      138.69     46.64 o 
  -8  -8   3       47.00       84.00     54.50 o 
  -7  -8   3      108.43      104.48     43.65 o 
  -6  -8   3      683.41      722.41     58.69 o 
  -5  -8   3     2940.79     3449.07     96.73 o 
  -4  -8   3     2465.61     2748.27     83.56 o 
  -3  -8   3     2237.19     2531.15     71.85 o 
  -2  -8   3        3.06       30.54     26.05 o 
  -1  -8   3      654.17      549.13     35.23 o 
   0  -8   3      766.91      785.15     32.44 o 
   1  -8   3      838.89      830.35     30.68 o 
   2  -8   3    10225.29     9622.16     76.05 o 
   3  -8   3      336.02      348.02     49.73 o 
   4  -8   3      372.63      413.31     43.09 o 
   5  -8   3      200.61      321.18     45.39 o 
   6  -8   3      205.38      219.60     43.57 o 
   7  -8   3      963.16     1121.19     66.57 o 
   8  -8   3     1826.82     1964.33     79.35 o 
 -11  -7   3       55.56        4.61     35.81 o 
 -10  -7   3     1107.69     1153.83     73.60 o 
  -9  -7   3      329.57      354.57     37.82 o 
  -8  -7   3     2437.62     2481.72    197.11 o 
  -7  -7   3        3.66       20.79     14.75 o 
  -6  -7   3     6881.08     6825.94    676.77 o 
  -5  -7   3     2498.88     2526.18    265.28 o 
  -4  -7   3       15.63       31.58     15.68 o 
  -3  -7   3        2.75       29.08     11.28 o 
  -2  -7   3      681.52      640.61     40.76 o 
  -1  -7   3      985.05      931.21     52.37 o 
   0  -7   3    13908.80    13187.67    435.99 o 
   1  -7   3      537.46      523.28     25.06 o 
   2  -7   3      578.45      549.08     23.93 o 
   3  -7   3      971.72      808.07     32.04 o 
   5  -7   3     2346.66     2257.94     90.91 o 
   6  -7   3      395.12      340.02     26.96 o 
   7  -7   3      605.13      603.04     32.62 o 
 -11  -6   3        4.06       37.29     26.99 o 
 -10  -6   3      664.47      768.07     77.48 o 
  -9  -6   3      222.01      194.02     50.87 o 
  -8  -6   3     3130.16     3239.45    312.20 o 
  -7  -6   3     4254.21     4334.99    438.02 o 
  -6  -6   3      493.33      413.57     60.80 o 
  -5  -6   3     4101.34     4016.15    410.29 o 
  -4  -6   3     3580.67     3543.43    445.32 o 
  -3  -6   3     5347.27     4691.99    457.57 o 
  -2  -6   3       29.74       43.12      9.06 o 
  -1  -6   3     4462.68     4505.81    202.32 o 
   0  -6   3     3531.18     3975.47    221.68 o 
   1  -6   3     1115.31     1136.32     50.27 o 
   2  -6   3     6799.32     6344.92     85.18 o 
   3  -6   3      227.97      161.02     18.33 o 
   4  -6   3      415.36      369.61     29.96 o 
   5  -6   3     4575.08     4335.80    137.86 o 
   6  -6   3       19.26       35.44     18.49 o 
   7  -6   3     2911.90     3020.17     57.72 o 
   8  -6   3      677.07      582.81     49.67 o 
   9  -6   3      136.36       92.19     42.94 o 
  10  -6   3      569.33      572.69     65.62 o 
  11  -6   3       84.52      113.65     51.95 o 
 -11  -5   3      385.14      438.44     59.06 o 
 -10  -5   3      103.61       72.05     46.55 o 
  -9  -5   3      530.48      513.38     43.76 o 
  -8  -5   3      144.84      114.69     24.22 o 
  -7  -5   3      287.69      265.05     28.61 o 
  -6  -5   3       48.24       48.72     20.93 o 
  -5  -5   3     5323.71     5273.96    471.42 o 
  -4  -5   3     3711.88     3399.08    362.42 o 
  -3  -5   3      639.38      643.72     33.61 o 
  -2  -5   3     5690.68     6230.93    427.45 o 
  -1  -5   3       62.54       44.05     16.53 o 
   0  -5   3        4.59       19.27     12.76 o 
   1  -5   3     7213.09     7189.40    298.04 o 
   2  -5   3      967.68      959.95     21.28 o 
   3  -5   3      285.55      338.84     17.56 o 
   4  -5   3        5.89       22.51      9.84 o 
   5  -5   3     1029.71      998.28     31.82 o 
   6  -5   3     5651.75     5804.84    136.21 o 
   7  -5   3       22.89       49.03     32.51 o 
   8  -5   3     1126.17     1208.26     63.72 o 
   9  -5   3      896.22      928.19     65.48 o 
  10  -5   3      526.75      592.05     64.03 o 
  11  -5   3      266.23      360.88     61.33 o 
 -11  -4   3      189.88      258.83     63.66 o 
 -10  -4   3     1258.98     1273.04     57.37 o 
  -9  -4   3       35.37       44.23     22.94 o 
  -8  -4   3      873.15      858.97     43.56 o 
  -7  -4   3     3092.86     3002.24    259.67 o 
  -6  -4   3       78.67       81.27     19.83 o 
  -5  -4   3     1219.90     1203.01    155.59 o 
  -4  -4   3     2786.11     2731.31    275.77 o 
  -3  -4   3     2685.05     2429.05    102.04 o 
  -2  -4   3     6224.13     5875.84    187.49 o 
  -1  -4   3    25049.05    24661.06   2604.44 o 
   0  -4   3       89.05       75.53     14.18 o 
   1  -4   3     2349.48     1933.55     48.41 o 
   2  -4   3      258.59      198.78     11.42 o 
   3  -4   3     5546.90     4686.41    414.34 o 
   4  -4   3      377.50      375.24     24.27 o 
   5  -4   3     1357.42     1187.52     48.94 o 
   6  -4   3       48.18       48.86     25.02 o 
   7  -4   3     2094.95     2194.23     76.61 o 
   8  -4   3      590.86      684.03     50.08 o 
   9  -4   3     1462.75     1675.72     79.81 o 
  10  -4   3      608.69      663.61     69.22 o 
  11  -4   3      586.47      489.08     65.65 o 
 -12  -3   3      566.36      471.11     69.41 o 
 -11  -3   3       10.05      -35.38     35.38 o 
 -10  -3   3      367.26      306.94     56.19 o 
  -9  -3   3     5365.48     5370.70    387.42 o 
  -8  -3   3      527.07      478.18     33.68 o 
  -7  -3   3      936.65      997.74    112.95 o 
  -6  -3   3      170.71      145.03     20.37 o 
  -5  -3   3    10077.61    10506.57    418.09 o 
  -4  -3   3     4107.83     4085.69    118.77 o 
  -3  -3   3        3.23       16.12      5.66 o 
  -2  -3   3     3778.14     3239.64     82.48 o 
  -1  -3   3    54663.81    52220.53   8653.82 o 
   0  -3   3     1558.83     1531.23    135.54 o 
   1  -3   3    22032.42    20687.29   2779.50 o 
   2  -3   3       99.34      191.92     22.93 o 
   3  -3   3      732.64      612.70     49.20 o 
   4  -3   3     6702.73     5610.38    381.25 o 
   5  -3   3      299.31      377.20     28.13 o 
   6  -3   3      247.63      228.48     21.53 o 
   7  -3   3      361.87      339.79     39.68 o 
   8  -3   3      118.38      101.21     29.43 o 
   9  -3   3      235.46      277.02     52.73 o 
  10  -3   3      350.38      312.95     57.98 o 
  11  -3   3       10.32       41.05     35.75 o 
 -12  -2   3      703.28      601.86     72.28 o 
 -11  -2   3      283.83      276.11     56.56 o 
 -10  -2   3      393.26      339.21     57.15 o 
  -9  -2   3      755.02      658.89     57.48 o 
  -8  -2   3     1844.77     1935.33    175.45 o 
  -7  -2   3     8548.16     8432.13    665.77 o 
  -6  -2   3     7241.17     7859.98    145.96 o 
  -5  -2   3     1723.85     1633.81     54.23 o 
  -4  -2   3     4265.21     4161.90     60.15 o 
  -3  -2   3     1442.46     1523.34     25.92 o 
  -2  -2   3    16343.33    16476.83    755.69 o 
  -1  -2   3     5612.92     6759.01    941.36 o 
   0  -2   3     9232.61     8059.56   1066.17 o 
   1  -2   3     2803.79     2394.60    315.18 o 
   2  -2   3      975.24      863.34     93.59 o 
   3  -2   3      193.79      190.12     15.52 o 
   4  -2   3     3061.19     3224.05    256.28 o 
   5  -2   3     5825.27     5810.50    124.36 o 
   6  -2   3     7156.71     7169.50    313.59 o 
   7  -2   3       22.27       19.42     23.88 o 
   8  -2   3       10.35       20.41     19.50 o 
   9  -2   3     2587.02     3017.10    106.29 o 
  10  -2   3        3.00       46.59     32.98 o 
 -12  -1   3      564.44      460.24     66.17 o 
 -11  -1   3     1401.14     1421.70     84.73 o 
 -10  -1   3      221.78      171.73     45.41 o 
  -9  -1   3      329.92      322.19     49.28 o 
  -8  -1   3      213.85      256.47     42.47 o 
  -7  -1   3      125.46      121.27     25.51 o 
  -6  -1   3     1311.64     1335.18     32.42 o 
  -5  -1   3     1061.60      909.45     49.92 o 
  -4  -1   3     3315.41     3035.35    115.91 o 
  -3  -1   3    19226.40    19987.65    878.67 o 
  -2  -1   3     6752.51     6721.69    258.41 o 
  -1  -1   3      154.13      181.97     14.46 o 
   0  -1   3    14137.86    10659.57     73.95 o 
   1  -1   3      187.22      277.70     43.85 o 
   2  -1   3       23.34       57.15     11.97 o 
   3  -1   3      161.87      140.78     13.64 o 
   4  -1   3     1050.36     1098.20     46.66 o 
   5  -1   3      199.36      192.71     14.26 o 
   6  -1   3      684.54      706.51     30.66 o 
   7  -1   3     6100.84     6474.09     79.21 o 
   8  -1   3       42.28       54.01     33.51 o 
   9  -1   3      471.73      412.50     55.21 o 
  10  -1   3     1886.21     2057.19    103.17 o 
 -12   0   3      476.26      420.36     67.21 o 
 -11   0   3     1355.16     1205.76     76.47 o 
 -10   0   3     1840.39     1587.80     80.61 o 
  -9   0   3     1567.84     1624.09     70.35 o 
  -8   0   3     1566.24     1441.44     64.41 o 
  -7   0   3        8.09       15.82     10.46 o 
  -6   0   3     2561.75     2808.94    266.71 o 
  -5   0   3     7588.42     8197.25    183.88 o 
  -4   0   3     1305.43     1285.08     20.36 o 
  -3   0   3      305.57      387.87     14.70 o 
  -2   0   3    30942.66    30358.02   1498.03 o 
  -1   0   3     1343.71     1484.54    255.51 o 
   0   0   3     2370.52     2102.56    335.17 o 
   1   0   3     1672.49     1889.14    220.14 o 
   2   0   3     5344.77     4903.19    303.23 o 
   3   0   3     3707.92     3652.55    132.89 o 
   4   0   3      602.05      661.17     28.76 o 
   5   0   3       20.03       37.98     18.64 o 
   6   0   3      592.51      551.26     33.66 o 
   7   0   3     1109.80     1138.86     40.20 o 
   8   0   3      812.53      892.22     63.15 o 
   9   0   3      408.60      450.41     62.56 o 
  10   0   3      549.30      476.85     64.89 o 
 -12   1   3     1847.47     1779.55     95.36 o 
 -11   1   3      264.68      300.71     58.67 o 
 -10   1   3      683.78      612.58     60.00 o 
  -9   1   3      859.69      693.96     59.16 o 
  -8   1   3     2613.83     2257.95     74.51 o 
  -7   1   3        9.34       22.21     12.29 o 
  -6   1   3     7476.64     7900.46    601.18 o 
  -5   1   3    12561.51    11943.24   1144.84 o 
  -4   1   3     2820.91     2928.45     39.42 o 
  -3   1   3    13462.23    13833.36    198.31 o 
  -2   1   3        2.07       32.16     16.90 o 
  -1   1   3    16280.65    15051.43   3334.06 o 
   0   1   3    16714.17    16505.08   2341.02 o 
   1   1   3      709.55      613.50     27.15 o 
   2   1   3     1235.82     1374.11     23.85 o 
   3   1   3     2778.60     2811.31     57.55 o 
   4   1   3       37.87       26.95     13.93 o 
   5   1   3    15111.65    15835.21    153.25 o 
   6   1   3        6.33       27.95     23.04 o 
   7   1   3     1297.82     1302.76     64.46 o 
   8   1   3      116.69      131.21     24.57 o 
   9   1   3        8.50        4.35     30.12 o 
  10   1   3      199.78      254.69     59.50 o 
 -12   2   3      160.68      184.08     51.58 o 
 -11   2   3       76.44       30.55     29.36 o 
 -10   2   3        3.19       30.82     30.38 o 
  -9   2   3      799.55      672.97     58.73 o 
  -8   2   3       12.62       18.89     15.40 o 
  -7   2   3    12920.51    12773.54    711.41 o 
  -6   2   3     3394.81     3313.32    349.63 o 
  -5   2   3      936.94     1284.85     98.14 o 
  -4   2   3     4838.99     4459.58    394.95 o 
  -3   2   3    19873.02    20121.88   1232.10 o 
  -2   2   3    15550.59    16144.84    726.91 o 
  -1   2   3      241.95      348.22     45.64 o 
   0   2   3      836.88      819.81     72.82 o 
   1   2   3     4404.85     5298.96     51.56 o 
   2   2   3      155.69      150.81      9.57 o 
   3   2   3     4668.66     4924.26    134.34 o 
   4   2   3      290.91      299.03     23.72 o 
   5   2   3      729.07      692.19     63.79 o 
   6   2   3     5189.10     5185.43    104.88 o 
   7   2   3     1029.60     1078.54     65.18 o 
   8   2   3      250.17      207.01     46.91 o 
   9   2   3       32.31       24.39     33.41 o 
  10   2   3      184.36      256.35     62.37 o 
 -12   3   3     1246.45     1215.22     92.80 o 
 -11   3   3       99.27       64.22     35.20 o 
 -10   3   3      822.83      802.77     70.66 o 
  -9   3   3      182.22      139.32     38.22 o 
  -8   3   3     1406.69     1358.57    122.60 o 
  -7   3   3     1884.90     1721.60    179.34 o 
  -6   3   3     3993.89     4128.98    307.60 o 
  -5   3   3     4646.45     4558.94    365.34 o 
  -4   3   3      402.90      295.56     38.67 o 
  -3   3   3      631.87      585.26     42.85 o 
  -2   3   3     7611.18     6545.23   1085.99 o 
  -1   3   3      980.61      845.39     16.94 o 
   0   3   3     2939.33     3385.35     55.81 o 
   1   3   3    10230.59    11458.94     49.71 o 
   2   3   3      716.78      739.23     14.38 o 
   3   3   3      760.46      808.27     30.41 o 
   4   3   3     3338.47     3387.76     50.37 o 
   5   3   3       20.53       27.64     11.91 o 
   6   3   3      512.91      546.70     33.09 o 
   7   3   3     4867.49     5119.33    119.38 o 
   8   3   3      823.63      712.95     62.43 o 
   9   3   3        0.01       14.55     32.82 o 
  10   3   3        5.71       12.31     39.72 o 
 -12   4   3      210.54      196.90     56.88 o 
 -11   4   3     2278.03     2242.54     97.04 o 
 -10   4   3      163.92      215.15     51.50 o 
  -9   4   3       24.03       21.92     23.42 o 
  -8   4   3     1516.99     1469.31    104.70 o 
  -7   4   3      945.71      882.21     62.27 o 
  -6   4   3     4487.08     4478.37    265.23 o 
  -5   4   3     1600.43     1585.32    131.05 o 
  -4   4   3     1839.78     1958.78    109.00 o 
  -3   4   3      534.02      522.06     28.70 o 
  -2   4   3     3550.11     3443.73    303.66 o 
  -1   4   3    16861.40    17468.86    723.01 o 
   0   4   3     1137.16     1249.42     37.48 o 
   1   4   3    15780.85    18988.83    340.10 o 
   2   4   3     6565.15     7037.31    148.95 o 
   3   4   3     5484.69     5761.59    164.67 o 
   4   4   3     3915.23     4505.01    223.02 o 
   5   4   3     2155.19     2155.20     51.68 o 
   6   4   3        8.03       27.28     19.12 o 
   7   4   3       49.02       75.30     24.55 o 
   8   4   3      146.97      177.58     50.18 o 
   9   4   3     1159.89     1131.88     76.25 o 
  10   4   3       31.74       13.74     33.09 o 
 -12   5   3       26.18       14.21     43.92 o 
 -11   5   3      402.51      413.72     62.54 o 
 -10   5   3      194.89      153.72     40.62 o 
  -9   5   3     2371.69     2399.11    110.10 o 
  -8   5   3     4132.97     4267.01    157.09 o 
  -7   5   3       64.34       31.81     13.63 o 
  -6   5   3     3166.43     3110.92    185.17 o 
  -5   5   3      795.04      680.56     34.16 o 
  -4   5   3     6201.92     5982.28    315.23 o 
  -3   5   3     3650.25     4056.74     69.83 o 
  -2   5   3      116.30       50.06     15.65 o 
  -1   5   3      226.99      284.67     16.53 o 
   0   5   3     7906.10     8677.58    176.98 o 
   1   5   3       10.34       36.36     12.19 o 
   2   5   3    19305.26    21533.66    556.86 o 
   3   5   3     2859.44     3130.73    152.12 o 
   4   5   3     4129.52     4271.64    242.57 o 
   5   5   3      353.96      413.55     41.07 o 
   6   5   3     1347.64     1391.19     55.71 o 
   7   5   3       36.04       26.50     21.55 o 
   8   5   3      221.56      190.90     26.98 o 
   9   5   3      417.43      444.58     66.97 o 
  10   5   3     1353.69     1463.00     91.29 o 
 -11   6   3     1417.30     1426.49     92.99 o 
 -10   6   3      706.78      744.03     68.74 o 
  -9   6   3      240.56      218.69     29.10 o 
  -8   6   3      955.14      782.24     37.27 o 
  -7   6   3        6.14       34.86     18.83 o 
  -6   6   3     9538.97     9462.76    601.12 o 
  -5   6   3       39.00       38.50     15.55 o 
  -4   6   3       92.40       90.09     16.85 o 
  -3   6   3    10840.65     9577.61    765.77 o 
  -2   6   3      811.29      777.14     48.47 o 
  -1   6   3     2100.41     2251.95     75.41 o 
   0   6   3        1.91       26.52     12.31 o 
   1   6   3      196.87      180.93     16.39 o 
   2   6   3      338.85      300.41     14.72 o 
   3   6   3     1020.17     1066.72     56.81 o 
   4   6   3      215.68      202.09     21.09 o 
   5   6   3      568.53      653.00     35.41 o 
   6   6   3      201.10      184.73     28.94 o 
   7   6   3     3378.59     3614.64    209.75 o 
   8   6   3       69.31       67.26     25.79 o 
   9   6   3      248.80      224.38     56.13 o 
 -11   7   3     2171.82     2219.25    100.13 o 
 -10   7   3       19.83       38.87     34.03 o 
  -9   7   3       93.24       58.24     21.10 o 
  -8   7   3      133.08      121.75     27.88 o 
  -7   7   3     2562.87     2398.57    169.89 o 
  -6   7   3       53.07       84.76     22.29 o 
  -5   7   3     8294.45     7440.23   1104.81 o 
  -4   7   3     2206.68     2493.52     71.37 o 
  -3   7   3      606.31      531.06     58.99 o 
  -2   7   3     7286.45     7373.06    342.17 o 
  -1   7   3     4156.12     4097.61     49.73 o 
   0   7   3      141.99      156.75     19.79 o 
   1   7   3     2284.89     2575.32     39.85 o 
   2   7   3     5393.47     6215.19    320.93 o 
   3   7   3      751.54      861.22     63.30 o 
   4   7   3       29.48       36.80     14.69 o 
   5   7   3     1745.14     1813.99     90.72 o 
   6   7   3       81.21       59.00     18.77 o 
   7   7   3       52.29       38.05     26.38 o 
   8   7   3     2460.74     2556.06     98.00 o 
   9   7   3        4.13       48.39     43.45 o 
 -11   8   3      268.01      202.00     53.69 o 
 -10   8   3     2670.18     2853.84    103.86 o 
  -9   8   3      299.18      285.74     34.42 o 
  -8   8   3      229.54      215.57     31.16 o 
  -7   8   3        6.63       36.14     18.01 o 
  -6   8   3      530.47      494.76     31.93 o 
  -5   8   3     2646.09     2647.12    124.69 o 
  -4   8   3     2376.95     2487.21     77.41 o 
  -3   8   3        9.02       19.69     16.67 o 
  -2   8   3     3966.36     4047.66     57.15 o 
  -1   8   3     2779.20     2624.42     47.86 o 
   0   8   3     7581.65     8352.93    160.24 o 
   1   8   3      898.63      970.52     53.47 o 
   2   8   3     1699.91     1760.03    103.39 o 
   3   8   3     5459.93     5728.18    399.75 o 
   4   8   3      475.43      408.09     29.57 o 
   5   8   3      208.26      215.42     34.25 o 
   6   8   3     1192.96     1143.44     77.91 o 
   7   8   3       24.27       16.61     24.73 o 
   8   8   3      492.41      439.68     57.89 o 
   9   8   3      501.01      564.91     73.37 o 
 -11   9   3      561.51      643.49     67.57 o 
 -10   9   3       31.72       38.85     28.62 o 
  -9   9   3     3736.54     3923.94    236.03 o 
  -8   9   3      127.23      174.65     32.12 o 
  -7   9   3     2162.49     2155.77    145.38 o 
  -6   9   3       91.67       82.79     20.99 o 
  -5   9   3     5260.97     5704.00    119.04 o 
  -4   9   3     3001.04     2861.94    341.70 o 
  -3   9   3      422.60      398.60     34.05 o 
  -2   9   3     1089.64     1103.60     36.48 o 
  -1   9   3     1811.83     1914.60     58.73 o 
   0   9   3       66.18       63.03     19.15 o 
   1   9   3     7831.01     8232.44    298.27 o 
   2   9   3      466.80      388.86     27.40 o 
   3   9   3      131.66      168.36     24.66 o 
   4   9   3     1888.19     2053.87    152.89 o 
   5   9   3      902.07      804.62     42.85 o 
   6   9   3     1173.73     1085.39    146.36 o 
   7   9   3        0.11       25.79     20.28 o 
   8   9   3      118.86      159.75     51.64 o 
 -10  10   3        2.12       11.07     37.38 o 
  -9  10   3      204.27      192.17     50.57 o 
  -8  10   3      229.39      193.51     32.85 o 
  -7  10   3     2169.67     2205.56    137.15 o 
  -6  10   3      956.72     1025.72     67.59 o 
  -5  10   3     3477.15     3292.72    432.66 o 
  -4  10   3     1047.15     1023.33     45.22 o 
  -3  10   3     1185.53     1136.14     44.61 o 
  -2  10   3     6646.31     6675.51    146.80 o 
  -1  10   3      195.05      147.96     23.37 o 
   0  10   3     1762.05     1686.45     69.00 o 
   1  10   3       37.32       32.53     29.30 o 
   2  10   3      933.69     1043.89     46.50 o 
   3  10   3       72.54       47.08     20.26 o 
   4  10   3      163.57      115.02     27.53 o 
   5  10   3      133.79      142.34     31.12 o 
   6  10   3     2357.97     2464.53    203.98 o 
   7  10   3      587.09      470.07     51.87 o 
   8  10   3       59.71       35.44     39.43 o 
 -10  11   3      519.58      525.10     71.40 o 
  -9  11   3       67.78       49.31     28.76 o 
  -8  11   3        7.83       -0.97     27.56 o 
  -7  11   3      196.27      176.77     53.40 o 
  -6  11   3      116.07      151.94     33.91 o 
  -5  11   3      935.42      806.94     75.86 o 
  -4  11   3     1731.81     1740.72     91.15 o 
  -3  11   3     1872.57     1857.50     86.84 o 
  -2  11   3      365.65      356.12     32.20 o 
  -1  11   3     8455.47     9211.06     93.53 o 
   0  11   3      957.54      872.89     39.04 o 
   1  11   3      201.06      277.98     37.10 o 
   2  11   3     1284.23     1445.77     64.74 o 
   3  11   3      320.01      359.15     50.95 o 
   4  11   3      324.87      344.89     51.40 o 
   5  11   3      437.15      373.49     48.44 o 
  -9  12   3      453.68      462.12     69.05 o 
  -8  12   3      294.34      299.28     66.91 o 
  -7  12   3       52.84       57.29     25.66 o 
  -6  12   3      947.08      885.53     49.72 o 
  -5  12   3      489.30      449.93     44.16 o 
  -4  12   3      360.87      336.24     37.56 o 
  -3  12   3     1967.73     2002.84     57.96 o 
  -2  12   3       14.42       26.30     20.33 o 
  -1  12   3     1339.96     1318.61     44.05 o 
   0  12   3     7007.09     7668.75    132.93 o 
   1  12   3      681.72      799.14     53.32 o 
   2  12   3       72.96      105.77     40.61 o 
   3  12   3      610.97      638.15     55.77 o 
   4  12   3      623.41      714.54     62.48 o 
  -8  13   3     3045.05     2977.83    293.47 o 
  -7  13   3      380.36      335.91     92.93 o 
  -6  13   3      640.08      610.59     48.20 o 
  -5  13   3      296.24      330.68     43.28 o 
  -4  13   3       10.45       21.33     26.16 o 
  -3  13   3     1355.90     1387.88     52.40 o 
  -2  13   3     2097.19     2205.45     62.16 o 
  -1  13   3      334.30      270.63     77.94 o 
   0  13   3       27.79       26.26     33.30 o 
   1  13   3      453.81      442.74     55.09 o 
   2  13   3      828.96      729.90     56.33 o 
   3  13   3      295.17      264.37     51.96 o 
  -7  14   3      520.27      452.85     49.82 o 
  -6  14   3      488.97      425.80     45.23 o 
  -5  14   3     2293.63     2293.75    235.94 o 
  -4  14   3       95.91       75.18     32.56 o 
  -3  14   3      440.17      438.26     36.32 o 
  -2  14   3     1086.99     1035.05     50.09 o 
  -1  14   3        7.07       27.37     23.86 o 
   0  14   3       38.75       55.96     33.84 o 
   1  14   3       66.43       55.09     33.56 o 
   2  14   3      147.63      107.11     45.91 o 
  -6  15   3      194.81      189.23     41.57 o 
  -5  15   3      382.41      333.49     46.44 o 
  -4  15   3      340.91      311.30     37.69 o 
  -3  15   3      184.11      192.83     38.39 o 
  -2  15   3     1373.85     1249.23    135.90 o 
  -1  15   3     1046.09      996.25     70.41 o 
   0  15   3      494.19      466.05     63.92 o 
   1  15   3       35.53       19.13     25.63 o 
  -5  16   3      346.99      321.04     55.02 o 
  -4  16   3      954.27      837.05     54.24 o 
  -3  16   3      503.43      447.86     47.18 o 
  -2  16   3      125.77       91.52     32.06 o 
  -1  16   3      809.85      777.79     69.97 o 
   0  16   3        0.63       52.65     37.13 o 
  -3  17   3       80.58       79.18     43.00 o 
  -2  17   3      111.80       78.86     33.69 o 
   0 -17   4       11.74        7.69     34.44 o 
   1 -17   4      451.09      450.50     64.95 o 
  -3 -16   4       26.64       65.92     40.20 o 
  -2 -16   4      301.14      286.51     66.34 o 
  -1 -16   4      109.73      198.33     65.69 o 
   0 -16   4      504.06      508.21     48.48 o 
   1 -16   4        2.70       24.06     26.99 o 
   2 -16   4      344.04      320.80     43.00 o 
   3 -16   4     2574.47     2661.77     82.75 o 
  -5 -15   4     1396.20     1392.68     91.82 o 
  -4 -15   4     1815.32     2012.13     99.64 o 
  -3 -15   4      382.87      401.46     60.73 o 
  -2 -15   4      114.42       26.54     48.30 o 
  -1 -15   4       34.43       16.48     22.49 o 
   0 -15   4      653.51      656.03     57.24 o 
   1 -15   4      457.14      403.86     41.39 o 
   2 -15   4       16.75       30.82     22.67 o 
   3 -15   4        0.70       40.50     25.16 o 
   4 -15   4      315.27      286.32     81.80 o 
  -6 -14   4      486.83      529.37     67.66 o 
  -5 -14   4      105.24      120.86     53.41 o 
  -4 -14   4      100.98      117.62     46.26 o 
  -3 -14   4       57.22       52.63     35.03 o 
  -2 -14   4     2982.92     3095.29    107.34 o 
  -1 -14   4      389.36      308.06     64.76 o 
   0 -14   4      697.13      687.15     66.12 o 
   1 -14   4     1472.45     1458.12    106.38 o 
   2 -14   4      288.46      305.88     41.27 o 
   3 -14   4      184.16      120.63     34.10 o 
   4 -14   4      181.80      182.36     40.61 o 
   5 -14   4       40.72       35.94     26.45 o 
   6 -14   4      976.68     1036.06     63.79 o 
  -7 -13   4      496.54      541.63     77.47 o 
  -6 -13   4       83.13       80.24     41.99 o 
  -5 -13   4       70.83       46.92     45.29 o 
  -4 -13   4       27.80       47.22     43.69 o 
  -3 -13   4      243.79      261.79     52.84 o 
  -2 -13   4      505.55      448.52     47.17 o 
  -1 -13   4     3608.40     3903.47    116.57 o 
   0 -13   4     2982.64     3021.62    103.81 o 
   1 -13   4      407.98      356.17     34.04 o 
   2 -13   4     1389.45     1378.59     54.35 o 
   3 -13   4     1100.15     1079.92     52.33 o 
   4 -13   4      205.21      177.74     32.55 o 
   5 -13   4      106.12       91.09     32.77 o 
   6 -13   4        8.09       44.95     28.87 o 
   7 -13   4      188.59      160.36     41.55 o 
  -8 -12   4        0.97       62.15     58.83 o 
  -7 -12   4        1.19       16.85     46.35 o 
  -6 -12   4     3412.31     3688.43    117.69 o 
  -5 -12   4       12.61       12.70     31.46 o 
  -4 -12   4      246.01      247.07     46.04 o 
  -3 -12   4       42.71       64.50     36.16 o 
  -2 -12   4      235.97      212.97     47.73 o 
  -1 -12   4      422.15      441.69     55.69 o 
   0 -12   4     5220.25     5390.77    120.21 o 
   1 -12   4      212.14      216.53     38.51 o 
   2 -12   4      605.36      532.84     34.83 o 
   3 -12   4       16.84      122.54     57.84 o 
   4 -12   4     4214.19     4543.05    245.36 o 
   5 -12   4      490.54      465.02     46.50 o 
   6 -12   4       97.27      125.02     37.79 o 
   7 -12   4      660.42      748.78     52.61 o 
   8 -12   4       70.28       55.35     37.01 o 
  -8 -11   4     1559.26     1682.88     98.66 o 
  -7 -11   4      218.29      212.25     59.60 o 
  -6 -11   4       85.53       59.08     34.47 o 
  -5 -11   4     2920.56     3202.50    106.39 o 
  -4 -11   4     1769.46     1812.99     80.82 o 
  -3 -11   4     1611.90     1654.80     80.51 o 
  -2 -11   4       12.04       28.52     27.71 o 
  -1 -11   4     4518.71     4808.01    109.32 o 
   0 -11   4      264.36      242.92     29.22 o 
   1 -11   4      943.82      944.12     41.97 o 
   2 -11   4      877.20      795.16     59.97 o 
   3 -11   4       16.78       47.73     22.17 o 
   4 -11   4      188.47      173.52     37.79 o 
   5 -11   4     5090.75     5046.04    282.21 o 
   6 -11   4      571.51      584.86     48.58 o 
   7 -11   4        1.44       29.67     29.54 o 
   8 -11   4      664.70      639.20     72.60 o 
  -9 -10   4      177.30      114.77     64.55 o 
  -8 -10   4     1067.98     1060.87     77.71 o 
  -7 -10   4      343.39      358.78     58.41 o 
  -6 -10   4      435.25      412.56     55.01 o 
  -5 -10   4     1366.11     1485.10     72.50 o 
  -4 -10   4      218.16      239.38     45.51 o 
  -3 -10   4     4066.60     4452.64    104.66 o 
  -2 -10   4     2161.40     2228.49     76.39 o 
  -1 -10   4     4529.33     4724.17    204.33 o 
   0 -10   4     2448.18     2504.11     59.95 o 
   1 -10   4       30.84       24.29     13.92 o 
   2 -10   4     1489.92     1418.22     65.12 o 
   3 -10   4      798.27      801.62     60.99 o 
   4 -10   4      463.01      440.47     35.80 o 
   5 -10   4      276.85      328.01     36.83 o 
   6 -10   4      918.31     1130.09     74.08 o 
   7 -10   4      148.30      159.45     51.99 o 
   8 -10   4      216.00      204.67     54.50 o 
 -10  -9   4      107.20      113.17     51.19 o 
  -9  -9   4      153.14      147.68     50.67 o 
  -8  -9   4      124.35       95.08     41.20 o 
  -7  -9   4      220.84      195.39     46.13 o 
  -6  -9   4      570.58      535.06     52.12 o 
  -5  -9   4       15.54       45.72     33.39 o 
  -4  -9   4       39.03       37.87     24.20 o 
  -3  -9   4      773.21      901.08     57.70 o 
  -2  -9   4      841.68      781.45     53.10 o 
  -1  -9   4        1.20       31.98     18.69 o 
   0  -9   4     9018.23     9215.20    532.74 o 
   1  -9   4     4673.74     4750.22    116.13 o 
   2  -9   4      304.82      305.97     23.79 o 
   3  -9   4     7780.96     7655.67    125.86 o 
   4  -9   4       61.02       88.18     43.83 o 
   5  -9   4      590.54      565.88     51.83 o 
   6  -9   4      611.55      607.11     56.51 o 
   7  -9   4        1.19       14.14     23.75 o 
 -10  -8   4      320.45      360.27     70.66 o 
  -9  -8   4      390.51      474.83     71.82 o 
  -8  -8   4      713.77      777.07     72.10 o 
  -7  -8   4      220.53      152.80     41.41 o 
  -6  -8   4     3999.86     4361.30    109.80 o 
  -5  -8   4     2582.40     2691.07     89.44 o 
  -4  -8   4       25.76       43.91     29.98 o 
  -3  -8   4       50.80       77.73     39.46 o 
  -2  -8   4      699.41      749.21     44.48 o 
  -1  -8   4      523.17      522.80     43.85 o 
   0  -8   4      178.83      153.52     19.79 o 
   1  -8   4     6123.19     6204.60    197.09 o 
   2  -8   4     1632.17     1515.21     38.64 o 
   3  -8   4     1028.17     1032.51     64.68 o 
   5  -8   4      435.49      514.80     48.31 o 
   6  -8   4      162.88      124.54     38.13 o 
   7  -8   4       33.50       33.34     33.29 o 
 -10  -7   4      125.78      163.40     54.86 o 
  -9  -7   4     1668.87     1721.62     90.31 o 
  -8  -7   4     1552.48     1599.73     79.25 o 
  -7  -7   4     2718.57     3043.05    100.79 o 
  -6  -7   4     1009.09     1080.35     64.54 o 
  -5  -7   4        2.73       27.54     32.26 o 
  -4  -7   4    13030.17    14558.20    155.28 o 
  -3  -7   4      401.76      444.49     36.24 o 
  -2  -7   4      165.00      197.05     22.80 o 
  -1  -7   4      713.94      871.40     41.44 o 
   0  -7   4     2670.74     2930.66    203.18 o 
   1  -7   4     1964.33     1753.41     88.36 o 
   2  -7   4     3508.27     3101.88     46.54 o 
   3  -7   4      680.99      719.32     27.21 o 
   5  -7   4       50.14       60.44     32.43 o 
   6  -7   4     1773.24     2052.27     76.49 o 
   7  -7   4       53.76        6.65     25.75 o 
 -11  -6   4     1210.97     1135.11     61.53 o 
 -10  -6   4      112.26      110.02     55.07 o 
  -9  -6   4       87.02       46.56     25.52 o 
  -8  -6   4      360.55      353.34     58.13 o 
  -7  -6   4      993.56      909.16     38.10 o 
  -6  -6   4     5141.92     4928.02    526.54 o 
  -5  -6   4       95.54       91.56     32.20 o 
  -4  -6   4     1839.97     1727.76    172.39 o 
  -3  -6   4    11834.22    11199.19    414.45 o 
  -2  -6   4    10236.42    11254.00    849.12 o 
  -1  -6   4    15561.90    16234.44   1248.63 o 
   0  -6   4      140.59      164.08     24.93 o 
   1  -6   4     3683.40     3436.36    104.56 o 
   2  -6   4     2518.78     2248.50     26.93 o 
   3  -6   4     1887.45     1803.10     32.15 o 
   4  -6   4       22.64       41.01     14.74 o 
   5  -6   4      381.60      361.05     35.33 o 
   6  -6   4     1210.39     1257.38     62.16 o 
   7  -6   4     6336.00     6716.94    119.36 o 
   8  -6   4       13.54       32.97     30.61 o 
   9  -6   4        7.17        8.40     28.17 o 
  10  -6   4      649.99      591.72     61.79 o 
 -12  -5   4      131.32      133.73     55.80 o 
 -11  -5   4      256.51      190.81     39.33 o 
 -10  -5   4      271.46      263.05     33.86 o 
  -9  -5   4     2364.47     2320.52    130.01 o 
  -8  -5   4      307.90      270.70     72.20 o 
  -7  -5   4     1087.04     1014.53     97.66 o 
  -6  -5   4      858.98      801.48     65.64 o 
  -5  -5   4     1900.38     1897.18    179.60 o 
  -4  -5   4      129.57      113.14     16.63 o 
  -3  -5   4     4500.96     4230.21    104.78 o 
  -2  -5   4    10484.30    10871.07    903.67 o 
  -1  -5   4    16777.08    17344.78   1796.68 o 
   0  -5   4     1674.40     1491.64     85.22 o 
   1  -5   4     4641.69     4319.06    161.66 o 
   2  -5   4     5081.65     4706.26    249.26 o 
   3  -5   4      211.57      271.55     18.14 o 
   4  -5   4     5355.05     5162.23    174.23 o 
   5  -5   4       31.04       51.55     20.73 o 
   6  -5   4      932.29     1042.94     35.90 o 
   7  -5   4      218.29      243.50     34.55 o 
   8  -5   4      549.76      625.99     54.99 o 
   9  -5   4     1712.44     1930.89     86.97 o 
  10  -5   4      129.59      119.89     47.14 o 
 -12  -4   4        1.71       33.72     44.60 o 
 -11  -4   4        1.47       18.38     40.94 o 
 -10  -4   4      805.51      801.16     49.40 o 
  -9  -4   4      135.88      125.01     26.12 o 
  -8  -4   4     2825.72     2888.90    164.96 o 
  -7  -4   4      483.63      405.03     52.03 o 
  -6  -4   4      661.43      675.65     53.23 o 
  -5  -4   4     8495.98     8166.54    756.51 o 
  -4  -4   4       56.11       69.37     13.83 o 
  -3  -4   4       68.72       78.99      9.21 o 
  -2  -4   4     3322.02     3118.06    123.23 o 
  -1  -4   4     2333.65     2863.21    367.84 o 
   0  -4   4    20447.33    19817.99   2208.49 o 
   1  -4   4     7526.71     7199.29    405.57 o 
   2  -4   4     2258.53     2027.83    215.84 o 
   3  -4   4     4964.91     4370.34    390.74 o 
   4  -4   4       36.27       53.64     14.72 o 
   5  -4   4     3291.81     3305.70    153.95 o 
   6  -4   4      383.31      445.45     29.78 o 
   7  -4   4      682.03      691.86     52.59 o 
   8  -4   4      191.34      220.74     50.49 o 
   9  -4   4        1.77       28.96     37.57 o 
  10  -4   4      134.76       96.39     35.32 o 
 -12  -3   4       81.06       73.90     38.47 o 
 -11  -3   4        7.37        4.60     38.26 o 
 -10  -3   4       73.47       27.59     31.52 o 
  -9  -3   4      444.50      391.96     68.51 o 
  -8  -3   4       87.36      129.91     27.71 o 
  -7  -3   4     7570.11     7641.99    591.58 o 
  -6  -3   4     2387.50     2473.99    130.26 o 
  -5  -3   4     1023.29     1138.83     66.00 o 
  -4  -3   4      507.67      492.62     25.14 o 
  -3  -3   4     6087.04     6263.98    257.75 o 
  -2  -3   4       66.81       79.23      9.15 o 
  -1  -3   4     1598.76     1401.09    175.96 o 
   0  -3   4     6252.93     5764.75    639.76 o 
   1  -3   4     2569.63     2418.73    177.82 o 
   2  -3   4      128.34      146.94     14.79 o 
   3  -3   4     5242.07     5195.95    553.04 o 
   4  -3   4      665.46      643.42     27.88 o 
   5  -3   4     7556.90     7507.35    423.21 o 
   6  -3   4     8384.77     8751.60    456.28 o 
   7  -3   4       36.03       26.57     21.36 o 
   8  -3   4      730.11      902.23     61.96 o 
   9  -3   4       31.55       63.55     38.41 o 
  10  -3   4      257.60      218.39     63.64 o 
 -12  -2   4      348.74      310.87     70.55 o 
 -11  -2   4       96.58      124.87     46.45 o 
 -10  -2   4      769.29      729.20     63.81 o 
  -9  -2   4       24.70       33.89     34.80 o 
  -8  -2   4     2055.01     2063.69    169.58 o 
  -7  -2   4      920.13      971.80    125.04 o 
  -6  -2   4       88.92       64.65     14.70 o 
  -5  -2   4      111.25       96.44     11.15 o 
  -4  -2   4     1850.02     2176.11     33.55 o 
  -3  -2   4      939.32      866.67     30.81 o 
  -2  -2   4     8624.49     7957.91    284.14 o 
  -1  -2   4      796.40      865.90    120.53 o 
   0  -2   4    10165.84    10000.55   1394.97 o 
   1  -2   4     2450.03     2366.26    283.99 o 
   2  -2   4      138.79       99.61     15.26 o 
   3  -2   4     1610.46     1663.06    161.11 o 
   4  -2   4     3976.45     3828.24    334.11 o 
   5  -2   4      723.80      736.74     49.67 o 
   6  -2   4      674.87      688.72     35.17 o 
   7  -2   4      395.89      453.57     49.03 o 
   8  -2   4     2727.33     2853.92     95.54 o 
   9  -2   4       83.67       54.89     39.54 o 
  10  -2   4      721.05      842.84     77.52 o 
 -12  -1   4      364.88      248.64     54.76 o 
 -11  -1   4      176.62      182.79     57.32 o 
 -10  -1   4     1867.81     1670.44     82.22 o 
  -9  -1   4      568.49      462.91     48.16 o 
  -8  -1   4     3407.91     3245.11     88.86 o 
  -7  -1   4     3781.73     3945.11     54.37 o 
  -6  -1   4      277.59      355.22     22.07 o 
  -5  -1   4      571.46      609.22     24.15 o 
  -4  -1   4      499.05      452.04     19.49 o 
  -3  -1   4     2527.17     2653.91     99.20 o 
  -2  -1   4    10318.35    10852.83    146.61 o 
  -1  -1   4    19915.31    17835.59   3369.19 o 
   0  -1   4      226.72      163.47     23.75 o 
   1  -1   4      245.82      284.42     23.65 o 
   2  -1   4     1519.32     1416.84    190.24 o 
   3  -1   4    10317.86     9908.54    929.69 o 
   4  -1   4      179.07      146.10     16.87 o 
   5  -1   4       32.76       50.07     20.74 o 
   6  -1   4      504.02      471.75     29.97 o 
   7  -1   4      237.89      231.67     29.41 o 
   8  -1   4        7.14       27.17     31.85 o 
   9  -1   4     1086.77     1218.86     83.83 o 
  10  -1   4      396.00      413.13     64.12 o 
 -12   0   4        2.28       23.94     37.63 o 
 -11   0   4      591.07      523.93     63.70 o 
 -10   0   4      421.68      403.47     57.32 o 
  -9   0   4     2583.71     2372.97     84.30 o 
  -8   0   4      583.03      495.56     48.45 o 
  -7   0   4     4972.59     4851.32    409.66 o 
  -6   0   4     5652.10     5658.55    550.66 o 
  -5   0   4      989.52     1005.73     21.37 o 
  -4   0   4     2268.56     2381.27     56.25 o 
  -3   0   4     6380.20     6308.80    215.03 o 
  -2   0   4      551.39      625.83     33.62 o 
  -1   0   4     7741.10     7162.11   1295.77 o 
   0   0   4     3921.13     3723.86    596.39 o 
   1   0   4     3284.04     2804.27     52.00 o 
   2   0   4      156.68      182.32     16.98 o 
   3   0   4      761.62      654.08     29.24 o 
   4   0   4    10341.99    10149.35    599.53 o 
   5   0   4       81.92      123.38     23.87 o 
   6   0   4      114.19      105.52     24.63 o 
   7   0   4      426.23      402.03     35.50 o 
   8   0   4       40.11       20.93     36.07 o 
   9   0   4        7.44       35.91     36.09 o 
  10   0   4      443.57      421.05     61.36 o 
 -12   1   4      589.57      621.20     70.46 o 
 -11   1   4     1221.01     1211.87     80.91 o 
 -10   1   4     1523.79     1340.51     81.39 o 
  -9   1   4      114.37      100.91     34.91 o 
  -8   1   4     2629.05     2359.78     81.04 o 
  -7   1   4      131.78       87.75     17.68 o 
  -6   1   4     8206.33     7942.08    587.24 o 
  -5   1   4     1962.19     2231.29     37.41 o 
  -4   1   4     4702.20     4340.64    128.65 o 
  -3   1   4     4878.64     4410.41    213.91 o 
  -2   1   4      824.48      699.78     98.35 o 
  -1   1   4     1044.75     1264.88    236.20 o 
   0   1   4     3747.99     3956.30    573.83 o 
   1   1   4    10262.51    10841.52   1177.42 o 
   2   1   4      558.51      505.72     22.07 o 
   3   1   4     3321.23     3362.45     99.92 o 
   4   1   4     1156.50     1196.08     36.37 o 
   5   1   4     1619.74     1565.76     45.26 o 
   6   1   4      593.22      628.29     35.63 o 
   7   1   4     1569.98     1609.21     54.53 o 
   8   1   4       14.52       25.54     19.75 o 
   9   1   4     1623.95     1835.05     97.08 o 
  10   1   4      613.08      539.14     69.22 o 
 -12   2   4        2.92       22.33     45.05 o 
 -11   2   4     3170.30     3165.60    108.45 o 
 -10   2   4      303.74      251.79     44.91 o 
  -9   2   4      765.32      617.28     53.28 o 
  -8   2   4      268.01      214.55     24.95 o 
  -7   2   4     3292.64     3431.95    343.61 o 
  -6   2   4      813.68      719.55     83.79 o 
  -5   2   4     9054.48     9179.95    211.88 o 
  -4   2   4     4233.51     4405.82     87.03 o 
  -3   2   4     8628.52     8497.29    578.90 o 
  -2   2   4     7925.48     7583.24   1545.83 o 
  -1   2   4    18170.33    16895.96   3130.89 o 
   0   2   4        4.30       10.82      8.61 o 
   1   2   4     4684.18     5296.08    262.58 o 
   2   2   4    11711.51    12305.00    269.79 o 
   3   2   4      612.64      705.02     65.19 o 
   4   2   4     3149.10     3334.10     77.28 o 
   5   2   4      638.70      581.25     50.44 o 
   6   2   4       59.33       64.67     33.26 o 
   7   2   4     1593.17     1685.84     54.33 o 
   8   2   4     1844.20     1935.81     62.01 o 
   9   2   4      404.27      361.17     65.83 o 
  10   2   4        8.87       39.98     48.52 o 
 -12   3   4        6.77       37.82     42.00 o 
 -11   3   4      522.30      439.36     65.31 o 
 -10   3   4     3629.00     3566.27    109.51 o 
  -9   3   4     1337.34     1333.03     64.15 o 
  -8   3   4      729.62      722.01     84.67 o 
  -7   3   4      467.24      477.83     30.83 o 
  -6   3   4     1248.47     1348.72     99.85 o 
  -5   3   4     3334.39     3831.25    238.12 o 
  -4   3   4     2128.99     2252.09    117.19 o 
  -3   3   4     2515.32     2755.83    106.33 o 
  -2   3   4       37.49       30.10     11.83 o 
  -1   3   4      770.55      835.03     38.09 o 
   0   3   4    28350.68    29964.78   1940.58 o 
   1   3   4     3250.04     4097.70     32.86 o 
   2   3   4     6260.06     7337.04    132.27 o 
   3   3   4     2206.95     2205.29     67.32 o 
   4   3   4     3843.08     3820.64     70.35 o 
   5   3   4       82.69      100.92     23.61 o 
   6   3   4       98.38      111.50     39.32 o 
   7   3   4       13.20       10.77     19.48 o 
   8   3   4      929.03      874.48     67.05 o 
   9   3   4        9.94       49.90     25.58 o 
  10   3   4      268.62      312.60     57.14 o 
 -12   4   4      458.03      366.07     65.68 o 
 -11   4   4      118.91       61.50     36.12 o 
 -10   4   4      261.83      173.30     43.07 o 
  -9   4   4     3278.20     3470.30    180.99 o 
  -8   4   4     1315.42     1340.37    105.92 o 
  -7   4   4      813.45      826.76     51.78 o 
  -6   4   4      214.21      206.36     22.62 o 
  -5   4   4     5280.22     5299.20    390.51 o 
  -4   4   4     5946.82     6645.58    457.46 o 
  -3   4   4     1400.97     1261.42    220.13 o 
  -2   4   4      693.44      744.89    105.27 o 
  -1   4   4       50.97       42.06      7.90 o 
   0   4   4     1152.52     1287.74     22.57 o 
   1   4   4    16505.79    19105.03     80.78 o 
   2   4   4     1898.87     2075.28     61.54 o 
   3   4   4       38.75       50.48     19.70 o 
   4   4   4     4886.51     5026.97    195.82 o 
   5   4   4     2153.32     2387.18     89.25 o 
   6   4   4      218.55      181.64     41.08 o 
   7   4   4       51.91       63.39     33.83 o 
   8   4   4      892.46      867.68     72.04 o 
   9   4   4      300.41      292.77     71.71 o 
 -12   5   4     1165.12     1129.33     86.68 o 
 -11   5   4        4.68        8.09     29.03 o 
 -10   5   4       40.68       80.86     43.86 o 
  -9   5   4      101.77      107.43     24.45 o 
  -8   5   4      919.29      959.37     48.55 o 
  -7   5   4     1954.60     1965.87    113.69 o 
  -6   5   4     6652.74     6678.92    461.08 o 
  -5   5   4     2383.93     2340.82    170.21 o 
  -4   5   4    11892.36    12406.17    545.41 o 
  -3   5   4        6.99       22.37      9.51 o 
  -2   5   4     1175.52     1183.29     62.90 o 
  -1   5   4      800.62      866.71     31.24 o 
   0   5   4     6126.79     6249.15     48.14 o 
   1   5   4     3354.92     3935.37     39.32 o 
   2   5   4    11344.07    13293.91    329.61 o 
   3   5   4     1611.47     1838.29     65.87 o 
   4   5   4       10.88       11.74     11.58 o 
   5   5   4     1010.67     1112.67     40.61 o 
   6   5   4     4956.61     5292.60    179.33 o 
   7   5   4     1659.41     1727.60     91.62 o 
   8   5   4      369.98      307.53     61.62 o 
   9   5   4      529.85      517.51     72.06 o 
  10   5   4      110.19      132.83     44.99 o 
 -12   6   4       58.44       26.20     46.12 o 
 -11   6   4      399.03      390.39     57.72 o 
 -10   6   4     2423.68     2403.54     96.48 o 
  -9   6   4      110.90      109.77     22.43 o 
  -8   6   4      726.06      701.71     85.19 o 
  -7   6   4      569.53      539.50     48.68 o 
  -6   6   4      454.16      370.84     28.85 o 
  -5   6   4       44.45       37.54     13.99 o 
  -4   6   4     2500.74     2601.76     71.96 o 
  -3   6   4     2473.63     2706.29    298.49 o 
  -2   6   4     2973.01     2793.32    204.99 o 
  -1   6   4     7206.96     7806.06     61.85 o 
   0   6   4       77.38       54.24     12.27 o 
   1   6   4     2067.13     2153.11     34.52 o 
   2   6   4      107.15      144.43     19.04 o 
   3   6   4      882.64      919.87     39.85 o 
   4   6   4      417.48      422.58     29.01 o 
   5   6   4     2293.16     2520.65    108.89 o 
   6   6   4     1180.75     1137.63     47.55 o 
   7   6   4      752.24      789.58     68.32 o 
   8   6   4        5.13       38.76     30.27 o 
   9   6   4      723.27      596.35     73.16 o 
 -11   7   4       30.80       73.82     44.72 o 
 -10   7   4      795.94      787.86     66.93 o 
  -9   7   4     5611.30     5941.50    349.44 o 
  -8   7   4      247.24      237.85     33.82 o 
  -7   7   4      624.75      603.12     33.96 o 
  -6   7   4     2084.15     2118.89    144.09 o 
  -5   7   4       54.71       43.15     18.03 o 
  -4   7   4       38.17       19.27     15.13 o 
  -3   7   4      610.81      563.15     56.15 o 
  -2   7   4      325.91      391.70     25.41 o 
  -1   7   4       41.12       31.69     17.76 o 
   0   7   4     1879.10     2067.01     83.10 o 
   1   7   4     6811.36     7566.95    211.08 o 
   2   7   4      787.33      782.39     74.92 o 
   3   7   4      319.07      357.32     28.16 o 
   4   7   4     5789.68     6151.31    388.00 o 
   5   7   4      963.26     1001.63     40.85 o 
   6   7   4      181.54      135.05     41.01 o 
   7   7   4       28.56       25.72     32.39 o 
   8   7   4        8.84       50.24     39.76 o 
   9   7   4      269.73      256.48     64.95 o 
 -11   8   4      350.41      342.38     60.55 o 
 -10   8   4      162.57      155.74     34.05 o 
  -9   8   4       12.78       25.36     23.82 o 
  -8   8   4     6072.62     6550.16    379.69 o 
  -7   8   4      886.20      782.69     39.76 o 
  -6   8   4        6.85       16.14     17.71 o 
  -5   8   4     1078.72      930.17     55.14 o 
  -4   8   4     3083.02     2886.02    397.81 o 
  -3   8   4      298.56      331.41     29.48 o 
  -2   8   4      705.67      728.25     36.69 o 
  -1   8   4       59.30       85.06     19.14 o 
   0   8   4      256.00      248.85     20.69 o 
   1   8   4      243.33      286.62     20.98 o 
   2   8   4     1132.68     1162.69     72.54 o 
   3   8   4     1236.49     1340.51     61.65 o 
   4   8   4       42.38       49.27     18.34 o 
   5   8   4     1988.60     2160.90     80.31 o 
   6   8   4      202.85      158.61     40.83 o 
   7   8   4       80.66       67.20     29.51 o 
   8   8   4      331.64      175.55     41.06 o 
 -11   9   4      292.26      320.45     59.28 o 
 -10   9   4     1180.19     1095.80    125.12 o 
  -9   9   4      472.23      376.10     36.41 o 
  -8   9   4     1061.03     1023.36     69.43 o 
  -7   9   4      577.07      571.66     40.94 o 
  -6   9   4     1644.47     1669.85     74.61 o 
  -5   9   4       80.19      101.99     32.89 o 
  -4   9   4      105.96      104.64     24.67 o 
  -3   9   4     7237.33     6954.56    442.18 o 
  -2   9   4     2210.19     2376.30     87.62 o 
  -1   9   4        7.79       30.46     16.69 o 
   0   9   4      925.10      925.87     32.45 o 
   1   9   4       45.65       51.07     28.08 o 
   2   9   4      845.07      868.55     37.31 o 
   3   9   4      125.91      136.66     21.85 o 
   4   9   4      184.03      212.82     27.80 o 
   5   9   4     2320.29     2258.32     83.61 o 
   6   9   4      571.06      517.75     61.12 o 
   7   9   4      564.72      610.04     64.09 o 
   8   9   4      251.58      181.55     53.82 o 
 -11  10   4      371.91      415.76     58.90 o 
 -10  10   4     1448.58     1444.63     64.29 o 
  -9  10   4       39.37       76.97     30.88 o 
  -8  10   4      159.39      129.31     26.81 o 
  -7  10   4       18.84       59.73     38.82 o 
  -6  10   4       41.11       46.65     35.68 o 
  -5  10   4     2031.82     1938.77    239.18 o 
  -4  10   4     2478.18     2448.99    253.33 o 
  -3  10   4       10.87       37.81     21.72 o 
  -2  10   4     7136.56     7331.29    167.26 o 
  -1  10   4        4.91       21.03     17.03 o 
   0  10   4     4592.33     4942.43     84.53 o 
   1  10   4     1223.54     1305.30     56.42 o 
   2  10   4     5502.93     6121.39    452.69 o 
   3  10   4     1929.75     2000.64     66.72 o 
   4  10   4      767.39      675.32     55.99 o 
   5  10   4       12.59       20.67     33.09 o 
   6  10   4      514.32      510.39     60.86 o 
   7  10   4       64.46       45.98     33.27 o 
 -10  11   4      686.11      602.03     70.42 o 
  -9  11   4     2247.06     2329.71     98.67 o 
  -8  11   4     1634.47     1873.40     93.29 o 
  -7  11   4      295.45      292.51     62.81 o 
  -6  11   4      259.66      189.84     33.61 o 
  -5  11   4       54.82       43.98     17.25 o 
  -4  11   4      750.11      845.79     86.87 o 
  -3  11   4      908.52      919.25     40.56 o 
  -2  11   4      755.65      805.21     39.90 o 
  -1  11   4     1171.98     1154.15     46.07 o 
   0  11   4     3837.59     4076.69     93.21 o 
   1  11   4      768.45      887.25     52.10 o 
   2  11   4      233.45      202.08     27.26 o 
   3  11   4     1535.33     1396.76     68.90 o 
   4  11   4       31.29       33.82     31.74 o 
  -9  12   4      846.61      849.63     73.18 o 
  -8  12   4     1270.54     1324.15     97.07 o 
  -7  12   4     1144.31     1055.37    142.80 o 
  -6  12   4      370.63      321.99     36.10 o 
  -5  12   4      163.71      183.09     34.32 o 
  -4  12   4     4267.06     4116.08    175.94 o 
  -3  12   4      128.87      119.84     32.11 o 
  -2  12   4       27.52       38.15     21.61 o 
  -1  12   4      847.69      849.56     40.14 o 
   0  12   4      438.56      443.65     45.35 o 
   1  12   4      754.38      703.91     53.83 o 
  -8  13   4      125.87      109.79     36.29 o 
  -7  13   4       62.12       72.31     27.29 o 
  -6  13   4     3646.80     3651.98    388.18 o 
  -5  13   4       13.29       20.66     26.78 o 
  -4  13   4       32.37       57.83     25.58 o 
  -3  13   4     5904.36     5630.77    250.24 o 
  -2  13   4       53.18       50.50     30.35 o 
  -1  13   4        5.67       16.30     19.41 o 
   0  13   4       57.79       43.36     30.18 o 
  -8  14   4        0.23       38.76     37.35 o 
  -7  14   4      312.35      266.20     42.97 o 
  -6  14   4      610.70      443.00     74.82 o 
  -5  14   4     1311.81     1148.39    143.45 o 
  -4  14   4       56.93       68.53     24.71 o 
  -3  14   4      507.65      472.04     39.82 o 
  -2  14   4     1405.59     1299.35     54.59 o 
  -1  14   4     1325.67     1272.01     73.06 o 
  -7  15   4        3.20       51.62     50.13 o 
  -6  15   4      255.67      182.10     36.21 o 
  -5  15   4      324.79      229.52     38.29 o 
  -4  15   4      169.92      126.23     28.35 o 
  -3  15   4      246.59      193.46     33.76 o 
  -2  15   4       32.70       62.11     39.02 o 
  -5  16   4       78.34       30.91     35.89 o 
  -4  16   4       18.67       16.46     27.46 o 
  -3  16   4      769.95      806.79     76.11 o 
   0 -17   5      305.55      241.99     58.27 o 
  -2 -16   5       75.67       46.74     32.93 o 
  -1 -16   5      382.08      378.25     43.71 o 
   0 -16   5      142.33      110.19     37.52 o 
   1 -16   5      177.22      136.93     41.87 o 
   2 -16   5      226.29      230.59     54.07 o 
  -4 -15   5       26.91       14.00     40.24 o 
  -3 -15   5     1209.27     1403.93     98.22 o 
  -2 -15   5        3.25       21.58     46.96 o 
  -1 -15   5      680.57      617.41     43.96 o 
   0 -15   5     1845.56     1776.97     64.37 o 
   1 -15   5      367.38      365.84     41.41 o 
   2 -15   5      223.90      246.82     41.37 o 
   3 -15   5        1.99       60.77     37.83 o 
   4 -15   5      209.29      170.58     40.78 o 
  -6 -14   5      848.45      803.89     77.59 o 
  -5 -14   5       38.64       57.04     44.07 o 
  -4 -14   5      200.36      140.70     38.20 o 
  -3 -14   5      424.60      446.07     66.52 o 
  -2 -14   5     1486.46     1415.98     81.73 o 
  -1 -14   5        9.35       24.79     49.16 o 
   0 -14   5     1233.30     1290.65     81.30 o 
   1 -14   5     1928.38     1817.19     62.89 o 
   2 -14   5     2035.87     2090.68    103.44 o 
   3 -14   5      583.60      630.47     50.32 o 
   4 -14   5       25.15       26.55     29.38 o 
   5 -14   5      567.94      550.77     52.48 o 
  -7 -13   5        9.96       36.58     48.61 o 
  -6 -13   5      231.85      243.20     61.94 o 
  -5 -13   5     2203.16     2337.61     99.16 o 
  -4 -13   5      171.31      118.49     33.78 o 
  -3 -13   5       18.26       18.67     39.72 o 
  -2 -13   5      369.03      384.50     55.56 o 
  -1 -13   5        3.55        6.34     27.69 o 
   0 -13   5     2262.54     2235.24     89.40 o 
   1 -13   5      787.79      707.93     61.62 o 
   2 -13   5       69.69      121.73     39.78 o 
   3 -13   5     1530.60     1551.92     60.93 o 
   4 -13   5       57.07       67.72     30.95 o 
   5 -13   5     3062.91     3412.26     85.02 o 
   6 -13   5      235.85      227.89     43.89 o 
  -8 -12   5        4.97       11.89     46.60 o 
  -7 -12   5      445.43      399.93     67.71 o 
  -6 -12   5        9.71       42.69     43.62 o 
  -5 -12   5      114.39       85.70     28.66 o 
  -4 -12   5     1811.75     2091.56     91.74 o 
  -3 -12   5      389.73      450.65     59.83 o 
  -2 -12   5        0.28       29.88     33.23 o 
  -1 -12   5      429.46      340.67     50.76 o 
   0 -12   5       10.97       29.26     15.94 o 
   1 -12   5      151.61      219.01     50.14 o 
   2 -12   5      112.80       72.30     36.27 o 
   3 -12   5      353.44      275.28     37.38 o 
   4 -12   5       99.59      105.77     33.28 o 
   5 -12   5      609.16      515.36     43.98 o 
   6 -12   5     1482.49     1617.97     69.17 o 
   7 -12   5      507.77      435.48     47.71 o 
  -8 -11   5      474.01      412.74     66.67 o 
  -7 -11   5      202.27      166.63     60.94 o 
  -6 -11   5     2537.74     3060.58    110.22 o 
  -5 -11   5      713.27      778.03     62.40 o 
  -4 -11   5      119.79      134.94     42.63 o 
  -3 -11   5     1512.06     1648.25     73.65 o 
  -2 -11   5      945.03     1028.51     62.88 o 
  -1 -11   5      678.33      640.25     56.51 o 
   0 -11   5       29.58       39.71     20.68 o 
   1 -11   5     4702.23     5073.44     73.52 o 
   2 -11   5       14.58        9.16     23.74 o 
   3 -11   5      353.28      391.80     49.04 o 
   4 -11   5        6.73       21.91     18.37 o 
   5 -11   5       11.86       18.93     25.48 o 
   6 -11   5      109.81      114.76     34.92 o 
   7 -11   5      949.83     1065.05     58.86 o 
   8 -11   5       51.18       34.55     28.89 o 
  -9 -10   5      559.98      565.78     78.19 o 
  -8 -10   5      347.96      378.45     57.07 o 
  -7 -10   5     2482.79     2532.20    101.07 o 
  -6 -10   5      456.22      458.65     57.60 o 
  -5 -10   5      441.61      451.53     51.98 o 
  -4 -10   5       15.83       10.84     23.48 o 
  -3 -10   5       16.97       17.21     26.06 o 
  -2 -10   5      123.62      105.14     23.88 o 
  -1 -10   5    12455.08    12917.65    751.18 o 
   0 -10   5     1213.17     1272.58    127.56 o 
   1 -10   5      733.57      639.00     35.19 o 
   2 -10   5     5234.24     5285.40    110.42 o 
   3 -10   5      213.14      212.65     46.32 o 
   4 -10   5      810.56      846.21     69.36 o 
   5 -10   5      295.43      330.82     40.21 o 
   6 -10   5     1900.39     1967.02    100.96 o 
   7 -10   5      502.93      474.61     58.99 o 
 -10  -9   5      318.42      294.16     66.65 o 
  -9  -9   5       16.22       29.64     49.63 o 
  -8  -9   5     1017.94     1060.89     79.39 o 
  -7  -9   5      518.96      567.02     60.44 o 
  -6  -9   5     1479.27     1645.21     75.35 o 
  -5  -9   5      459.04      547.00     56.16 o 
  -4  -9   5     1605.28     1779.81     75.69 o 
  -3  -9   5      418.54      472.90     32.48 o 
  -2  -9   5     2163.00     2162.94    175.62 o 
  -1  -9   5      998.81     1052.53     46.58 o 
   0  -9   5     2040.90     2119.03    160.82 o 
   1  -9   5       31.82       38.45     18.95 o 
   2  -9   5     1499.39     1670.17     45.59 o 
   3  -9   5      404.10      356.28     45.31 o 
   4  -9   5     3850.82     3669.93    100.04 o 
   5  -9   5     3065.12     3162.30    249.22 o 
   6  -9   5     1307.42     1484.70     85.40 o 
   7  -9   5     1484.86     1597.80     77.09 o 
 -10  -8   5       83.50       79.54     58.81 o 
  -9  -8   5       31.57       57.84     48.03 o 
  -8  -8   5     1788.66     1834.37     84.19 o 
  -7  -8   5      413.51      410.57     55.53 o 
  -6  -8   5      256.37      252.02     43.97 o 
  -5  -8   5      667.20      714.57     56.57 o 
  -4  -8   5       98.18       54.87     15.20 o 
  -3  -8   5     2881.52     2957.53    189.97 o 
  -2  -8   5     1918.75     1698.41    138.56 o 
  -1  -8   5     2171.79     2305.39    209.57 o 
   0  -8   5     1295.67     1365.16     79.38 o 
   1  -8   5       58.71       54.04     16.92 o 
   2  -8   5        6.79       17.28     12.68 o 
   3  -8   5       43.14       46.51     13.43 o 
   4  -8   5     3206.92     2976.86     82.93 o 
   6  -8   5      888.33      954.36     63.41 o 
   7  -8   5      439.57      441.30     51.12 o 
 -10  -7   5      184.07      154.50     50.95 o 
  -9  -7   5       38.33       73.23     41.63 o 
  -8  -7   5     1763.13     1901.11     83.08 o 
  -7  -7   5      159.08      152.99     40.51 o 
  -6  -7   5      131.38      118.48     31.53 o 
  -5  -7   5     1978.63     2191.64     71.75 o 
  -4  -7   5     1766.25     1793.56    160.49 o 
  -3  -7   5        4.24       21.09     12.69 o 
  -2  -7   5    12518.63    13095.98   1214.44 o 
  -1  -7   5       60.38       58.77     18.48 o 
   0  -7   5     2719.43     2542.91    177.49 o 
   1  -7   5     1169.47     1127.29     50.58 o 
   2  -7   5      741.46      663.20     65.89 o 
   3  -7   5      221.20      234.54     23.19 o 
   6  -7   5     2382.31     2481.43     78.94 o 
 -11  -6   5        2.34       13.84     29.25 o 
 -10  -6   5     3615.25     3644.75    225.19 o 
  -9  -6   5      107.48      109.51     24.57 o 
  -8  -6   5       12.97       27.21     18.69 o 
  -7  -6   5     1695.94     1547.07    137.85 o 
  -6  -6   5     1230.27     1329.34     99.62 o 
  -5  -6   5      419.19      400.41     50.31 o 
  -4  -6   5      530.31      477.82     23.06 o 
  -3  -6   5      315.42      431.51     32.15 o 
  -2  -6   5     6754.31     7519.85    725.18 o 
  -1  -6   5     4586.64     4583.86    398.69 o 
   0  -6   5     2399.95     2278.79    182.83 o 
   1  -6   5        5.04       12.17      9.12 o 
   2  -6   5       17.91       24.11     11.94 o 
   3  -6   5     6456.43     5758.77     84.96 o 
   4  -6   5       35.30       60.12     23.62 o 
   5  -6   5      138.12      132.09     31.11 o 
   6  -6   5     2923.89     2945.09    138.53 o 
 -12  -5   5      330.50      272.47     57.75 o 
 -11  -5   5      256.15      228.72     59.60 o 
 -10  -5   5      140.37      105.59     27.33 o 
  -9  -5   5     7356.81     7328.42    587.12 o 
  -8  -5   5      154.49      132.75     23.01 o 
  -7  -5   5     2976.06     2865.71    237.17 o 
  -6  -5   5      107.63      103.54     18.92 o 
  -5  -5   5     6903.88     6852.07    317.30 o 
  -4  -5   5     3535.15     3364.11    164.77 o 
  -3  -5   5      140.34      192.37     12.78 o 
  -2  -5   5    10378.70    10951.58   1095.72 o 
  -1  -5   5      356.51      582.77     68.28 o 
   0  -5   5     2991.24     3013.05    158.11 o 
   1  -5   5     6804.93     6535.62    400.70 o 
   2  -5   5     1198.91     1133.76     36.51 o 
   3  -5   5     1875.61     1823.52     96.89 o 
   4  -5   5     2604.30     2304.75    124.29 o 
   5  -5   5     4071.70     3945.91     82.43 o 
   6  -5   5     1166.84     1152.74     39.73 o 
   7  -5   5     1034.25     1066.59     56.71 o 
   8  -5   5     1090.91     1235.52     68.41 o 
   9  -5   5       13.84       21.01     36.95 o 
  10  -5   5        4.47       34.38     26.17 o 
 -12  -4   5      552.17      416.68     64.78 o 
 -11  -4   5      131.00      165.57     57.93 o 
 -10  -4   5      111.51      101.34     33.98 o 
  -9  -4   5      164.01      156.38     30.86 o 
  -8  -4   5      693.94      709.41    118.50 o 
  -7  -4   5     1232.73     1273.20    149.21 o 
  -6  -4   5     4790.20     4930.35    348.75 o 
  -5  -4   5       55.11       52.69     14.84 o 
  -4  -4   5    12451.17    12069.81    338.84 o 
  -3  -4   5      876.49      934.04     24.30 o 
  -2  -4   5     3515.78     3234.11    354.60 o 
  -1  -4   5     4332.81     4115.85    690.92 o 
   0  -4   5     1581.15     1625.51    118.32 o 
   1  -4   5     3770.35     4159.26    211.36 o 
   2  -4   5      144.40      174.38     15.91 o 
   3  -4   5        2.18       23.31     11.33 o 
   4  -4   5       62.05       74.87     17.30 o 
   5  -4   5     2515.58     2413.39    165.76 o 
   6  -4   5     3307.65     3514.46     86.77 o 
   7  -4   5       31.20       29.35     21.22 o 
   8  -4   5     1292.41     1364.61     72.58 o 
   9  -4   5     1561.55     1729.89     87.42 o 
  10  -4   5        1.61       33.75     45.63 o 
 -12  -3   5       94.15       70.71     45.58 o 
 -11  -3   5     2313.44     2281.44    100.68 o 
 -10  -3   5       27.85       44.28     25.64 o 
  -9  -3   5     1720.65     1667.10     69.08 o 
  -8  -3   5      624.65      570.84     46.14 o 
  -7  -3   5      928.91      927.63     63.71 o 
  -6  -3   5      136.30      128.82     16.86 o 
  -5  -3   5     1031.88     1080.08     28.86 o 
  -4  -3   5     1197.93     1260.02     24.81 o 
  -3  -3   5     8386.60     8258.82    319.93 o 
  -2  -3   5      766.64      600.19     90.43 o 
  -1  -3   5     7272.62     7551.26   1055.96 o 
   0  -3   5       16.10       25.81     12.12 o 
   1  -3   5     3666.08     3454.16    233.33 o 
   2  -3   5    15147.44    14730.92   1887.98 o 
   3  -3   5       27.37       58.05     16.29 o 
   4  -3   5      136.95       99.73     20.97 o 
   5  -3   5     1025.94     1107.24     57.72 o 
   6  -3   5      254.87      282.87     26.57 o 
   7  -3   5     4910.56     5418.42    117.64 o 
   8  -3   5      918.45     1028.69     70.99 o 
   9  -3   5       50.58       59.16     32.41 o 
  10  -3   5     1228.26     1320.98     87.16 o 
 -12  -2   5       56.83       24.97     35.88 o 
 -11  -2   5     1895.39     1568.44     85.99 o 
 -10  -2   5     1300.22     1194.33     71.99 o 
  -9  -2   5      317.86      371.52     38.49 o 
  -8  -2   5      710.07      647.49     77.26 o 
  -7  -2   5     1213.10     1139.19     28.92 o 
  -6  -2   5    11456.76    12303.38    255.23 o 
  -5  -2   5     1525.07     1438.27     52.89 o 
  -4  -2   5     6084.77     6054.27    172.74 o 
  -3  -2   5      147.95      176.59     11.48 o 
  -2  -2   5     1093.20     1302.06     91.06 o 
  -1  -2   5      141.74      116.50     12.72 o 
   0  -2   5    15119.98    13846.39   2090.68 o 
   1  -2   5      518.42      558.91     32.35 o 
   2  -2   5     9803.64     9328.00   1118.08 o 
   3  -2   5     3668.08     3347.58    328.95 o 
   4  -2   5     5496.53     5204.49    302.78 o 
   5  -2   5     1932.56     1932.42     80.24 o 
   6  -2   5     1105.49     1118.39     42.12 o 
   7  -2   5     1918.53     2187.82     86.17 o 
   8  -2   5      406.95      454.82     59.33 o 
   9  -2   5       47.29       44.56     36.69 o 
  10  -2   5      241.91      226.44     49.48 o 
 -12  -1   5      125.09      155.30     64.99 o 
 -11  -1   5        2.48       48.86     41.24 o 
 -10  -1   5       35.52       34.86     33.39 o 
  -9  -1   5      372.83      364.57     44.87 o 
  -8  -1   5     2727.19     2407.17     75.91 o 
  -7  -1   5       47.66       41.42     14.52 o 
  -6  -1   5        3.71       16.17      8.28 o 
  -5  -1   5    12947.74    13289.05    365.50 o 
  -4  -1   5     2895.85     2989.84     86.04 o 
  -3  -1   5       25.31       35.91      8.07 o 
  -2  -1   5      734.86      879.93     45.99 o 
  -1  -1   5     3780.07     3182.18    422.21 o 
   0  -1   5     5538.23     4470.68     64.45 o 
   1  -1   5       62.69       95.29     14.64 o 
   2  -1   5      865.12      803.55     99.38 o 
   3  -1   5     1522.12     1612.02    180.28 o 
   4  -1   5      254.99      299.70     28.59 o 
   5  -1   5     7661.28     7708.23    706.31 o 
   6  -1   5        1.53       31.12     17.16 o 
   7  -1   5      133.94      138.23     25.76 o 
   8  -1   5     1337.51     1362.10     82.05 o 
   9  -1   5       77.01      138.23     46.62 o 
  10  -1   5       54.12       64.99     44.75 o 
 -12   0   5      929.88     1031.35     87.96 o 
 -11   0   5      264.11      293.14     62.41 o 
 -10   0   5       66.08       40.84     30.31 o 
  -9   0   5      157.69      166.17     43.22 o 
  -8   0   5      878.67      719.50     51.46 o 
  -7   0   5     2458.42     2585.01    160.03 o 
  -6   0   5      197.92      214.50     16.72 o 
  -5   0   5     1567.51     1536.83     26.82 o 
  -4   0   5    12389.94    11766.38    191.32 o 
  -3   0   5    20210.66    20272.72    736.16 o 
  -2   0   5       51.24       36.25      8.01 o 
  -1   0   5    15129.77    13613.42   2618.10 o 
   0   0   5      402.88      452.48     64.64 o 
   1   0   5     6807.16     5419.16     72.87 o 
   2   0   5      896.40      839.17     89.92 o 
   3   0   5       60.57       40.19     13.73 o 
   4   0   5      224.38      189.85     24.79 o 
   5   0   5     1360.07     1432.84     73.59 o 
   6   0   5     4846.99     4895.70     74.60 o 
   7   0   5      186.21      163.16     27.58 o 
   8   0   5      610.59      612.26     60.18 o 
   9   0   5     1316.40     1610.42     94.60 o 
  10   0   5     1245.05     1233.86     89.19 o 
 -12   1   5      740.61      653.72     76.05 o 
 -11   1   5       55.56       31.30     29.76 o 
 -10   1   5     1071.55     1093.08     68.58 o 
  -9   1   5      348.15      241.78     45.38 o 
  -8   1   5       14.72       18.23     15.33 o 
  -7   1   5     1248.64     1234.46    124.38 o 
  -6   1   5     3208.15     3406.04    156.62 o 
  -5   1   5       52.13       38.58     12.01 o 
  -4   1   5      541.51      444.31     18.16 o 
  -3   1   5     6154.00     6109.77    402.96 o 
  -2   1   5     2083.92     1731.83    335.72 o 
  -1   1   5      157.47      128.04     13.98 o 
   0   1   5      247.88      198.00     33.71 o 
   1   1   5     3147.83     3128.11    409.64 o 
   2   1   5      159.58      163.28     19.98 o 
   3   1   5     3410.26     3380.50    147.85 o 
   4   1   5       11.57       16.19     14.31 o 
   5   1   5      441.33      529.23     37.48 o 
   6   1   5      740.67      876.18     40.64 o 
   7   1   5     2175.04     2387.24     77.95 o 
   8   1   5      919.86      883.28     45.47 o 
   9   1   5       84.59       53.29     26.95 o 
 -12   2   5      682.53      693.40     76.53 o 
 -11   2   5      250.84      123.57     48.95 o 
 -10   2   5       44.56       48.67     42.57 o 
  -9   2   5     7289.70     6815.70    128.86 o 
  -8   2   5      392.94      424.50     31.24 o 
  -7   2   5     3189.53     3218.42    307.87 o 
  -6   2   5     3975.27     4076.80    320.39 o 
  -5   2   5     2161.02     2280.96     59.01 o 
  -4   2   5     1577.87     1659.04     28.69 o 
  -3   2   5      539.92      392.71     38.67 o 
  -2   2   5      469.29      379.42     59.40 o 
  -1   2   5     3668.05     3523.28    553.06 o 
   0   2   5     1058.05     1080.71    139.82 o 
   1   2   5     3500.06     3603.62    166.91 o 
   2   2   5     1191.68     1194.80     48.02 o 
   3   2   5     2245.84     2363.82     50.19 o 
   4   2   5     9210.62    10099.22    280.90 o 
   5   2   5     3819.38     3967.12    145.00 o 
   6   2   5      454.18      423.45     35.40 o 
   7   2   5       26.01       35.24     18.48 o 
   8   2   5      167.62      204.93     34.75 o 
   9   2   5      931.39     1107.02     86.30 o 
 -12   3   5      149.84      144.84     60.88 o 
 -11   3   5     1183.38      993.65     82.18 o 
 -10   3   5       47.41      248.72     40.44 o 
  -9   3   5     1086.96      977.86     39.94 o 
  -8   3   5     9747.15    10121.96    593.66 o 
  -7   3   5     2848.71     2875.72    246.66 o 
  -6   3   5      323.64      382.37     31.74 o 
  -5   3   5      397.01      377.14     15.30 o 
  -4   3   5    11489.52    10468.87    544.31 o 
  -3   3   5     4017.50     3757.99    610.03 o 
  -2   3   5       29.90       64.31     13.45 o 
  -1   3   5     1180.13     1263.53     83.25 o 
   0   3   5      243.62      232.33     10.09 o 
   1   3   5     1117.56     1233.38     61.67 o 
   2   3   5     2215.89     2342.18     62.61 o 
   3   3   5     2494.08     2540.15     37.41 o 
   4   3   5       13.07       29.93     14.65 o 
   5   3   5      664.40      658.13     39.88 o 
   6   3   5     7861.61     8725.12    138.58 o 
   7   3   5      982.13      886.14     47.25 o 
   8   3   5       25.27       43.57     23.26 o 
   9   3   5      425.31      407.62     45.14 o 
 -12   4   5      247.45      248.70     63.53 o 
 -11   4   5      239.06      232.71     56.48 o 
 -10   4   5       82.37       85.92     33.84 o 
  -9   4   5      546.04      514.51     35.02 o 
  -8   4   5      324.25      320.19     32.63 o 
  -7   4   5     1852.27     1767.81    123.53 o 
  -6   4   5     5110.80     5087.66    408.33 o 
  -5   4   5       90.65       84.70     20.68 o 
  -4   4   5        8.80       31.61     10.25 o 
  -3   4   5    10131.38     8653.76   1552.88 o 
  -2   4   5     4351.07     3849.33    286.13 o 
  -1   4   5      145.47      187.86     18.83 o 
   0   4   5     6645.17     7377.81    362.01 o 
   1   4   5        2.91       13.43      6.48 o 
   2   4   5    13115.49    14967.08    243.16 o 
   3   4   5     1042.02      974.66     41.90 o 
   4   4   5      626.17      666.26     46.60 o 
   5   4   5      830.08      890.64     54.72 o 
   6   4   5      629.92      630.14     49.24 o 
   7   4   5     1070.31     1070.60     49.41 o 
   8   4   5       97.70      129.21     29.88 o 
   9   4   5      139.25       82.84     31.93 o 
 -12   5   5      337.97      317.37     59.70 o 
 -11   5   5     1039.12      986.41     74.84 o 
 -10   5   5     1533.00     1488.80     85.72 o 
  -9   5   5        4.59       28.62     19.11 o 
  -8   5   5     3028.07     3058.27    184.43 o 
  -7   5   5     1592.56     1553.63     53.33 o 
  -6   5   5       25.00       26.97     17.03 o 
  -5   5   5     2468.39     2532.95    217.05 o 
  -4   5   5     1613.60     1967.65     62.85 o 
  -3   5   5      391.98      343.95     54.71 o 
  -2   5   5    21544.45    20414.49   1388.31 o 
  -1   5   5      680.86      740.67     30.99 o 
   0   5   5     2188.59     2406.40     32.39 o 
   1   5   5      222.18      244.55     20.37 o 
   2   5   5     6121.39     6625.99    398.35 o 
   3   5   5     5175.29     5792.96    204.57 o 
   4   5   5      102.75       61.24     20.07 o 
   5   5   5        0.73       25.39     23.52 o 
   6   5   5       27.42       34.80     21.37 o 
   7   5   5      998.13      864.97     70.53 o 
   8   5   5     4103.97     4495.34     91.64 o 
   9   5   5       36.06       72.17     36.68 o 
 -11   6   5      478.71      443.63     63.97 o 
 -10   6   5     2584.56     2517.94    201.10 o 
  -9   6   5     2933.86     3056.40     98.91 o 
  -8   6   5      422.17      379.25     46.00 o 
  -7   6   5     1081.54     1104.40     44.04 o 
  -6   6   5     3916.52     3779.86    223.29 o 
  -5   6   5     1939.05     2057.42     71.76 o 
  -4   6   5     4238.07     4850.06     91.47 o 
  -3   6   5      668.13      572.34     61.11 o 
  -2   6   5     1292.06     1248.28     53.86 o 
  -1   6   5      219.42      325.08     21.58 o 
   0   6   5     6292.29     6885.55     56.70 o 
   1   6   5     3611.98     3943.07     65.93 o 
   2   6   5      631.53      746.93     37.52 o 
   3   6   5     9387.47    10349.09    463.76 o 
   4   6   5        3.37       17.17     27.88 o 
   5   6   5     6342.49     6698.95    127.79 o 
   6   6   5       52.38       67.91     47.88 o 
   7   6   5      174.42      273.02     57.28 o 
   8   6   5      244.17      243.15     71.39 o 
   9   6   5      711.76      735.46     78.75 o 
 -11   7   5      112.73      105.24     54.15 o 
 -10   7   5        4.78        8.86     22.92 o 
  -9   7   5      520.81      532.10     98.88 o 
  -8   7   5      610.12      600.01     45.86 o 
  -7   7   5     3409.41     3460.87    355.50 o 
  -6   7   5     2779.62     2583.18     92.95 o 
  -5   7   5      858.64      910.16     51.06 o 
  -4   7   5     1651.90     1824.91     64.99 o 
  -3   7   5     1591.29     1513.00    101.92 o 
  -2   7   5     1345.09     1403.12     45.65 o 
  -1   7   5      786.75      745.59     26.93 o 
   0   7   5      215.19      192.96     18.38 o 
   1   7   5      495.25      486.71     23.07 o 
   2   7   5     1434.47     1606.41     74.39 o 
   3   7   5     3687.97     3810.02     98.38 o 
   4   7   5     3506.18     3583.11    105.42 o 
   5   7   5      196.63      187.08     45.34 o 
   6   7   5     2147.02     2316.74     94.23 o 
   7   7   5      370.60      362.50     66.97 o 
   8   7   5      884.48      859.53     81.75 o 
 -11   8   5       34.30      158.99     57.14 o 
 -10   8   5      101.35      160.07     36.32 o 
  -9   8   5        7.32       32.53     25.54 o 
  -8   8   5       45.62       35.03     21.52 o 
  -7   8   5      177.51      160.84     26.58 o 
  -6   8   5       91.65      106.53     37.84 o 
  -5   8   5     1416.86     1436.98     68.83 o 
  -4   8   5      227.90      205.44     27.43 o 
  -3   8   5     2552.78     2472.62    203.53 o 
  -2   8   5     2488.65     2413.71    110.19 o 
  -1   8   5     1288.72     1234.49     44.02 o 
   0   8   5     1107.72     1112.07     34.15 o 
   1   8   5      297.04      346.22     29.08 o 
   2   8   5       27.34       50.68     33.03 o 
   3   8   5     2288.05     2153.35     74.90 o 
   4   8   5       63.88       63.06     30.73 o 
   5   8   5      329.50      221.04     52.18 o 
   6   8   5      934.22     1121.38     79.58 o 
   7   8   5     1218.15     1078.16     78.72 o 
   8   8   5      105.96      102.41     47.47 o 
 -11   9   5     1098.15     1181.99     64.34 o 
 -10   9   5      687.12      794.26     53.01 o 
  -9   9   5      146.70       91.84     26.21 o 
  -8   9   5        8.43       18.59     21.66 o 
  -7   9   5      198.99      189.02     46.92 o 
  -6   9   5     2170.93     2245.07     86.54 o 
  -5   9   5      894.41      878.35     53.50 o 
  -4   9   5       48.16       40.94     20.38 o 
  -3   9   5     1487.59     1433.60     68.78 o 
  -2   9   5      366.80      423.11     27.20 o 
  -1   9   5     9004.91    10093.55     87.33 o 
   0   9   5       98.77      124.41     20.77 o 
   2   9   5     6093.39     6067.99    116.39 o 
   3   9   5       97.54      123.21     34.05 o 
   4   9   5       12.21       18.31     38.78 o 
   5   9   5      256.98      182.73     42.24 o 
   6   9   5      100.25       74.64     41.79 o 
   7   9   5      637.33      628.38     71.89 o 
 -11  10   5       73.66      105.75     33.52 o 
 -10  10   5      265.97      235.00     53.74 o 
  -9  10   5      965.43      927.26     50.11 o 
  -8  10   5     2673.79     2678.76    104.96 o 
  -7  10   5       36.00       19.62     30.80 o 
  -6  10   5       20.36       49.17     41.42 o 
  -5  10   5      215.20      206.35     43.72 o 
  -4  10   5     1898.90     1801.99    116.67 o 
  -3  10   5     2226.48     2508.73    111.18 o 
  -2  10   5     6227.96     6602.49    159.83 o 
  -1  10   5     3710.55     3921.18     61.57 o 
   2  10   5     1239.28     1203.76     64.62 o 
   3  10   5      976.36      894.53     55.93 o 
   4  10   5     3236.88     3114.08     97.28 o 
   5  10   5     1546.35     1335.41     72.89 o 
   6  10   5        6.52       41.20     34.91 o 
   7  10   5       47.92       79.74     49.71 o 
 -10  11   5     1198.78     1343.26     98.45 o 
  -9  11   5        6.71       25.51     52.97 o 
  -8  11   5      964.69     1002.32     82.95 o 
  -7  11   5       42.42       41.31     40.55 o 
  -6  11   5     1640.77     1545.92    188.46 o 
  -5  11   5      933.16      859.10     79.20 o 
  -4  11   5     3610.22     3638.88    222.22 o 
  -3  11   5     3155.37     3040.68    165.95 o 
  -2  11   5      129.88      113.90     24.41 o 
  -1  11   5        1.33       30.10     24.00 o 
   2  11   5     2534.39     2385.39     81.04 o 
   3  11   5      881.36      752.15     58.91 o 
   4  11   5       93.90       97.08     44.60 o 
   5  11   5     1044.41     1087.12     68.91 o 
   6  11   5       14.51       25.58     32.64 o 
  -9  12   5       76.09       59.86     43.18 o 
  -8  12   5        0.98       18.08     24.16 o 
  -7  12   5     2173.24     1994.67    254.50 o 
  -6  12   5      236.42      173.45     30.99 o 
  -5  12   5      380.47      393.68     40.82 o 
  -4  12   5     2685.98     2633.02    127.66 o 
  -3  12   5      499.15      521.05     38.81 o 
  -2  12   5     1431.65     1306.49     68.46 o 
  -1  12   5      117.25       86.29     29.69 o 
  -9  13   5        2.11       56.15     42.91 o 
  -8  13   5       95.16       75.86     31.29 o 
  -7  13   5      978.14      895.98     89.00 o 
  -6  13   5      640.78      553.96     40.68 o 
  -5  13   5      217.87      158.54     31.09 o 
  -4  13   5     1201.39     1114.42     49.92 o 
  -3  13   5      100.67      103.22     43.29 o 
  -2  13   5     1076.34     1146.18     70.61 o 
  -8  14   5       72.24       76.25     38.20 o 
  -7  14   5      112.84       94.09     34.72 o 
  -6  14   5      329.60      245.08     36.67 o 
  -5  14   5     2324.14     2260.32    120.71 o 
  -4  14   5      470.59      483.97     64.01 o 
  -3  14   5       66.82       51.03     37.44 o 
  -2  14   5       60.57       35.77     29.40 o 
  -7  15   5      724.79      699.79     80.60 o 
  -5  15   5      290.51      234.49     59.38 o 
  -4  15   5      831.44      763.86     68.94 o 
  -3  15   5       56.76       48.05     36.41 o 
  -4  16   5      339.49      372.22     65.30 o 
  -3  16   5      797.84      791.29     83.78 o 
  -2 -16   6     2276.62     2531.47    120.66 o 
  -1 -16   6      196.05      108.62     41.84 o 
   0 -16   6       44.24       41.71     31.93 o 
   1 -16   6     1425.93     1563.36     68.91 o 
  -4 -15   6      732.11      720.87     84.93 o 
  -3 -15   6      351.07      396.92     72.08 o 
  -2 -15   6      126.97       67.98     31.81 o 
  -1 -15   6      282.19      165.37     38.95 o 
   0 -15   6        7.95       32.54     39.37 o 
   1 -15   6      421.64      362.63     39.08 o 
   2 -15   6     2419.37     2525.19     77.96 o 
   3 -15   6     1365.76     1619.83     70.94 o 
  -6 -14   6     2058.10     2090.41    106.57 o 
  -5 -14   6       97.30      107.05     46.15 o 
  -4 -14   6      738.72      631.26     65.15 o 
  -3 -14   6      931.56      979.82     73.40 o 
  -2 -14   6     1389.51     1367.17     79.87 o 
  -1 -14   6     1604.23     1549.81     80.80 o 
   0 -14   6      251.16      262.09     53.87 o 
   1 -14   6      105.98      103.09     48.37 o 
   2 -14   6        4.62       51.67     35.59 o 
   3 -14   6      610.54      741.60     71.81 o 
   4 -14   6     4282.17     4778.27     98.64 o 
   5 -14   6        0.26        2.05     31.34 o 
  -7 -13   6       35.09       24.70     44.38 o 
  -6 -13   6      324.26      292.47     63.06 o 
  -5 -13   6      835.03      955.10     72.75 o 
  -4 -13   6     1283.74     1412.48     81.88 o 
  -3 -13   6     4676.86     5155.66    128.09 o 
  -2 -13   6     1501.80     1629.61     81.09 o 
  -1 -13   6      224.96      214.37     33.76 o 
   0 -13   6       83.34       82.73     20.34 o 
   1 -13   6      692.86      628.97     62.42 o 
   2 -13   6      652.51      553.16     61.60 o 
   3 -13   6      127.45       62.32     38.16 o 
   4 -13   6       46.62       47.79     34.13 o 
   5 -13   6     1286.59     1343.49     63.88 o 
   6 -13   6      256.70      273.19     41.61 o 
  -8 -12   6       11.78       49.55     43.51 o 
  -7 -12   6      418.59      343.56     64.53 o 
  -6 -12   6      337.10      325.88     56.90 o 
  -5 -12   6      178.96      133.07     44.16 o 
  -4 -12   6      365.06      373.89     49.51 o 
  -3 -12   6       89.31       66.68     33.42 o 
  -2 -12   6       13.64       26.08     17.40 o 
  -1 -12   6     2201.42     2158.44     58.33 o 
   0 -12   6      201.17      237.86     30.93 o 
   1 -12   6      417.79      542.78     57.46 o 
   2 -12   6     1886.70     2172.60     90.06 o 
   3 -12   6        6.92       10.34     41.47 o 
   4 -12   6        2.09       56.09     42.30 o 
   5 -12   6       56.18       83.07     29.37 o 
   6 -12   6       23.76       29.88     30.87 o 
   7 -12   6      269.59      257.39     45.50 o 
  -8 -11   6        9.70        4.79     38.99 o 
  -7 -11   6      816.02      885.72     85.54 o 
  -6 -11   6        7.79       18.71     35.00 o 
  -5 -11   6      324.08      307.36     54.08 o 
  -4 -11   6       99.34       65.32     50.21 o 
  -3 -11   6     1067.94     1065.31     49.39 o 
  -2 -11   6      205.87      202.19     26.63 o 
  -1 -11   6      193.27      177.36     29.15 o 
   0 -11   6      665.80      739.56    117.59 o 
   1 -11   6      764.11      729.66     47.84 o 
   2 -11   6      287.50      194.78     36.53 o 
   3 -11   6     6644.56     7175.89    142.53 o 
   4 -11   6      845.09      907.70     71.77 o 
   5 -11   6       88.91      117.21     32.84 o 
   6 -11   6      116.54      151.29     36.90 o 
   7 -11   6      129.42      158.76     74.30 o 
  -9 -10   6     2429.98     2637.12    111.31 o 
  -8 -10   6        4.88       11.55     43.50 o 
  -7 -10   6       67.22       50.52     31.88 o 
  -6 -10   6      480.76      564.12     63.73 o 
  -5 -10   6     8340.68     9485.11    157.31 o 
  -4 -10   6      937.98      990.55     64.06 o 
  -3 -10   6       55.99       29.26     24.99 o 
  -2 -10   6      859.03      786.00     85.32 o 
  -1 -10   6       97.30       98.21     24.45 o 
   0 -10   6       13.79       20.57     14.58 o 
   1 -10   6     9636.95     9929.33    458.63 o 
   2 -10   6        2.67       14.48     30.72 o 
   3 -10   6      645.00      554.81     59.13 o 
   4 -10   6     2825.89     2902.13     96.51 o 
   5 -10   6     2352.93     2613.78     94.83 o 
   6 -10   6      166.08      184.78     36.66 o 
   7 -10   6       12.18       17.62     23.84 o 
 -10  -9   6      278.69      198.78     55.65 o 
  -9  -9   6      338.26      322.75     64.31 o 
  -8  -9   6        6.23       21.61     39.65 o 
  -7  -9   6     2490.68     2730.51    101.02 o 
  -6  -9   6      104.96      115.31     47.99 o 
  -5  -9   6       13.29       63.78     34.90 o 
  -4  -9   6     2244.85     2356.36    146.12 o 
  -3  -9   6       12.96       14.75     18.01 o 
  -2  -9   6     4652.50     4796.73    446.53 o 
  -1  -9   6      404.28      359.96     36.73 o 
   0  -9   6     7936.90     7725.40    553.05 o 
   1  -9   6     1216.30     1192.05     39.82 o 
   2  -9   6      684.16      621.19     30.84 o 
   3  -9   6      130.62      131.39     35.11 o 
   4  -9   6      329.35      249.37     45.11 o 
   5  -9   6      458.03      507.30     50.90 o 
   6  -9   6     5204.26     5853.09    126.45 o 
   7  -9   6       89.45       83.46     35.52 o 
 -10  -8   6      680.98      782.95     92.06 o 
  -9  -8   6       32.38       25.41     36.96 o 
  -8  -8   6      622.92      647.38     63.21 o 
  -7  -8   6     1466.57     1759.85     85.24 o 
  -6  -8   6      135.91      139.50     42.02 o 
  -5  -8   6        3.10       61.79     42.07 o 
  -4  -8   6      856.26      887.93     64.37 o 
  -3  -8   6      906.08      931.66     41.16 o 
  -2  -8   6      327.18      314.20     35.99 o 
  -1  -8   6     5084.69     5009.90    436.02 o 
   0  -8   6    10139.91    10148.68    781.26 o 
   1  -8   6     6981.83     6933.12    413.34 o 
   2  -8   6     1488.10     1474.24     41.12 o 
   3  -8   6     1112.65     1116.57     38.42 o 
   4  -8   6       24.08       49.27     28.31 o 
   6  -8   6        9.00       45.54     31.03 o 
 -10  -7   6     1353.61     1450.06     90.29 o 
  -9  -7   6      156.05      128.17     45.22 o 
  -8  -7   6       30.56       61.85     46.21 o 
  -7  -7   6      533.39      638.63     59.58 o 
  -6  -7   6     3880.10     4382.45    105.10 o 
  -5  -7   6      180.89      205.56     29.52 o 
  -4  -7   6     1957.99     1952.20    108.62 o 
  -3  -7   6     1184.20     1235.24     87.85 o 
  -2  -7   6     5354.94     5374.75    434.46 o 
  -1  -7   6     2028.19     2146.15    223.26 o 
   0  -7   6     5641.58     5671.62    510.77 o 
   1  -7   6     1958.45     1908.75     74.46 o 
   2  -7   6     4837.42     4688.87    106.29 o 
   3  -7   6      350.81      349.57     44.15 o 
 -11  -6   6      147.40       51.91     38.47 o 
 -10  -6   6      351.06      302.04     64.26 o 
  -9  -6   6       88.33       57.15     40.77 o 
  -8  -6   6     1437.28     1518.13     79.93 o 
  -7  -6   6      282.84      241.97     42.13 o 
  -6  -6   6     1425.33     1426.60     70.20 o 
  -5  -6   6     9504.68    10150.71    567.33 o 
  -4  -6   6     4311.66     4415.12    342.63 o 
  -3  -6   6      223.10      246.08     26.14 o 
  -2  -6   6     2681.14     2801.50    282.95 o 
  -1  -6   6     5196.70     5119.75    520.41 o 
   0  -6   6     3435.44     3483.73    246.70 o 
   1  -6   6     2125.96     2078.69    144.99 o 
   2  -6   6     2243.19     2160.16     49.86 o 
   3  -6   6      189.11      158.46     22.79 o 
   4  -6   6       78.44       62.64     17.68 o 
 -12  -5   6        2.18       41.76     39.94 o 
 -11  -5   6      159.97      175.10     35.27 o 
 -10  -5   6       22.66       14.35     21.47 o 
  -9  -5   6      334.90      289.54     37.71 o 
  -8  -5   6     3051.35     3063.09    266.09 o 
  -7  -5   6     4102.60     4418.93    354.53 o 
  -6  -5   6     2061.28     2125.30     50.90 o 
  -5  -5   6       77.07       68.85     14.18 o 
  -4  -5   6     2492.28     2559.00     40.04 o 
  -3  -5   6    11771.51    11892.93    500.53 o 
  -2  -5   6       26.89       23.57     12.60 o 
  -1  -5   6      930.87     1019.69    174.73 o 
   0  -5   6     1213.17     1170.77     57.46 o 
   1  -5   6     5015.29     5207.31    246.56 o 
   2  -5   6       61.60       80.92     13.85 o 
   3  -5   6     1338.60     1371.30     87.59 o 
   4  -5   6       11.20       19.89     12.44 o 
   5  -5   6      831.08     1039.00     53.20 o 
   6  -5   6     1562.46     1766.04     68.78 o 
   7  -5   6     1141.27     1207.94     69.00 o 
   8  -5   6      198.58      190.17     38.35 o 
   9  -5   6      206.89      188.46     50.14 o 
 -12  -4   6      218.98      146.13     43.24 o 
 -11  -4   6      380.63      312.45     75.03 o 
 -10  -4   6     1230.66     1206.38     82.29 o 
  -9  -4   6        9.21       28.62     20.05 o 
  -8  -4   6       23.95       67.20     31.96 o 
  -7  -4   6      150.68      157.57     40.98 o 
  -6  -4   6       41.40       49.01     16.29 o 
  -5  -4   6      252.62      256.21     18.13 o 
  -4  -4   6      206.70      197.11     14.79 o 
  -3  -4   6      907.55      892.05     23.07 o 
  -2  -4   6     3397.12     3428.40    396.79 o 
  -1  -4   6     2449.55     2601.14    372.33 o 
   0  -4   6      339.16      343.98     26.62 o 
   1  -4   6     8908.21     8893.67    492.71 o 
   2  -4   6     1067.47     1047.39    124.79 o 
   3  -4   6     2750.57     2764.55    236.97 o 
   4  -4   6     1268.71     1215.77    132.12 o 
   5  -4   6       57.34       49.33     18.15 o 
   6  -4   6      394.37      342.68     36.59 o 
   7  -4   6        2.99       35.48     27.19 o 
   8  -4   6      786.04      831.22     63.11 o 
   9  -4   6        1.47       24.62     32.14 o 
 -12  -3   6        6.31       37.16     44.22 o 
 -11  -3   6      209.04      141.49     42.05 o 
 -10  -3   6      309.11      237.26     31.85 o 
  -9  -3   6      472.02      459.44     38.00 o 
  -8  -3   6     1149.51     1127.12     68.58 o 
  -7  -3   6     1252.21     1270.01     40.54 o 
  -6  -3   6     1876.00     1913.67     59.64 o 
  -5  -3   6     4432.64     4593.00    115.43 o 
  -4  -3   6      504.01      518.87     16.82 o 
  -3  -3   6     7147.87     7830.65    155.27 o 
  -2  -3   6        4.89       17.28      9.59 o 
  -1  -3   6    13462.16    13594.83   2123.63 o 
   0  -3   6        7.11       25.20     11.01 o 
   1  -3   6     2737.01     2707.35    174.96 o 
   2  -3   6     5986.24     5688.26    698.02 o 
   3  -3   6     4316.46     4205.01    675.30 o 
   4  -3   6     4739.61     4490.55    371.70 o 
   5  -3   6       15.45       30.77     17.00 o 
   6  -3   6      925.19      959.16     48.95 o 
   7  -3   6        9.28        5.99     26.30 o 
   8  -3   6      210.18      203.92     38.87 o 
   9  -3   6        6.62       31.67     38.60 o 
 -12  -2   6      193.16      180.65     55.53 o 
 -11  -2   6      352.89      372.52     59.38 o 
 -10  -2   6      454.24      322.74     54.43 o 
  -9  -2   6      317.71      309.67     34.98 o 
  -8  -2   6     3793.75     3852.31    220.23 o 
  -7  -2   6      348.95      343.39     22.34 o 
  -6  -2   6      723.18      665.92     24.94 o 
  -5  -2   6      719.90      704.82     19.24 o 
  -4  -2   6    26388.29    26398.45    858.56 o 
  -3  -2   6      434.36      500.15     17.72 o 
  -2  -2   6     8220.09     8648.31    680.23 o 
  -1  -2   6      163.49      195.11     27.92 o 
   0  -2   6     1565.27     1721.43    220.66 o 
   1  -2   6     7708.32     7847.46    613.31 o 
   2  -2   6    14794.17    14736.61   1839.64 o 
   3  -2   6        8.18       24.71     11.94 o 
   4  -2   6     6116.19     6251.26    523.88 o 
   5  -2   6     1016.11     1016.50     73.74 o 
   6  -2   6      892.27      871.11     52.10 o 
   7  -2   6       25.48       32.86     25.26 o 
   8  -2   6       63.44       75.37     44.87 o 
   9  -2   6      698.62      667.88     68.91 o 
 -12  -1   6     1782.52     1776.84    101.76 o 
 -11  -1   6     1149.64     1127.89     80.06 o 
 -10  -1   6      342.52      358.74     53.66 o 
  -9  -1   6      459.32      381.95     46.95 o 
  -8  -1   6      440.97      371.75     47.33 o 
  -7  -1   6        8.17       34.22     15.45 o 
  -6  -1   6     4224.60     4207.65     55.90 o 
  -5  -1   6      171.92      152.70     14.29 o 
  -4  -1   6     7829.13     8776.88    289.72 o 
  -3  -1   6    14489.75    14871.27    870.52 o 
  -2  -1   6     8308.48     8508.14    742.64 o 
  -1  -1   6      157.99      160.70     29.86 o 
   0  -1   6      476.60      394.00     37.37 o 
   1  -1   6     1379.14     1254.10     53.88 o 
   2  -1   6     3573.34     3701.61    386.26 o 
   3  -1   6      908.31      830.85     77.03 o 
   4  -1   6      356.58      354.66     27.18 o 
   5  -1   6      222.10      287.92     44.90 o 
   6  -1   6        8.27       28.23     17.72 o 
   7  -1   6     4455.08     4712.21    297.01 o 
   8  -1   6        4.01        6.21     34.17 o 
   9  -1   6      130.83      212.53     47.74 o 
 -12   0   6      316.33      261.84     59.52 o 
 -11   0   6      957.78     1049.95     74.83 o 
 -10   0   6        8.72       41.85     34.53 o 
  -9   0   6     4279.82     4019.55    103.81 o 
  -8   0   6      250.11      262.97     25.87 o 
  -7   0   6      759.76      690.24     31.78 o 
  -6   0   6      832.85      909.46     28.93 o 
  -5   0   6     1150.72     1256.24     24.65 o 
  -4   0   6     1753.48     1880.26     66.55 o 
  -3   0   6       94.41       68.47     12.09 o 
  -2   0   6     3246.90     2800.22    468.41 o 
  -1   0   6     3309.90     2978.01    584.94 o 
   0   0   6       78.85      135.15     17.35 o 
   1   0   6      139.09      172.58     36.05 o 
   2   0   6    11623.31    11471.95   1451.26 o 
   3   0   6     1107.92     1232.18    110.66 o 
   4   0   6        2.35        9.42     12.64 o 
   5   0   6      445.66      471.76     33.51 o 
   6   0   6       89.73       72.67     24.38 o 
   7   0   6        9.08       17.31     18.49 o 
   8   0   6     2554.82     2944.03    106.20 o 
   9   0   6      138.09      210.55     59.20 o 
 -12   1   6       35.58       34.52     31.82 o 
 -11   1   6       33.05       44.43     36.40 o 
 -10   1   6     1956.37     1922.03     87.87 o 
  -9   1   6      484.81      467.90     52.05 o 
  -8   1   6       12.61       24.00     17.94 o 
  -7   1   6     8735.75     8657.00    557.51 o 
  -6   1   6     1916.76     2050.11     41.07 o 
  -5   1   6     4400.18     4746.60    124.21 o 
  -4   1   6      390.41      370.76     17.23 o 
  -3   1   6      881.92      851.20     89.65 o 
  -2   1   6      307.93      369.24     61.71 o 
  -1   1   6      629.57      560.96    114.44 o 
   0   1   6    13957.99    13411.34   1948.02 o 
   1   1   6     2314.37     2707.58    411.84 o 
   2   1   6      526.16      533.27     71.18 o 
   3   1   6     7732.65     7955.96    573.12 o 
   4   1   6      271.60      300.98     28.83 o 
   5   1   6       24.91       36.59     21.93 o 
   6   1   6      183.28      204.47     30.35 o 
   7   1   6     1520.74     1801.76     58.05 o 
   8   1   6      417.30      386.05     40.52 o 
   9   1   6      443.14      480.25     70.54 o 
 -12   2   6      370.11      320.45     63.00 o 
 -11   2   6      402.55      350.79     53.91 o 
 -10   2   6      284.58      195.59     47.88 o 
  -9   2   6      860.13      741.34     38.85 o 
  -8   2   6     2243.16     2182.40    130.30 o 
  -7   2   6     7491.59     7581.80    447.26 o 
  -6   2   6     1181.81     1209.18     45.89 o 
  -5   2   6    10795.97    10843.59    470.87 o 
  -4   2   6     6669.23     6747.68    748.20 o 
  -3   2   6     1481.61     1454.61    216.17 o 
  -2   2   6     1912.24     1808.71    337.85 o 
  -1   2   6      179.40      289.91     24.71 o 
   0   2   6     1033.46     1017.03    130.31 o 
   1   2   6     1781.30     1822.40    205.80 o 
   2   2   6       28.12       53.35     11.30 o 
   3   2   6      401.34      421.94     30.04 o 
   4   2   6     2006.54     1939.18     64.53 o 
   5   2   6     2482.72     2639.41    109.24 o 
   6   2   6      771.84      744.46     62.45 o 
   7   2   6       33.35       31.91     20.49 o 
   8   2   6     1504.72     1656.08     92.83 o 
   9   2   6      260.11      234.40     63.32 o 
 -12   3   6      676.22      702.65     71.72 o 
 -11   3   6      259.40      169.67     43.79 o 
 -10   3   6      761.51      642.84     57.79 o 
  -9   3   6     1225.75     1209.76     46.51 o 
  -8   3   6     2573.09     2616.88    215.78 o 
  -7   3   6     2413.66     2405.26    232.27 o 
  -6   3   6     3056.70     3132.54    166.24 o 
  -5   3   6     1900.32     1762.73     42.65 o 
  -4   3   6      516.26      491.33     28.29 o 
  -3   3   6      519.47      466.99     45.49 o 
  -2   3   6    19814.57    18427.62   3444.02 o 
  -1   3   6     1148.49     1047.89    165.03 o 
   0   3   6     2616.60     2623.88    317.46 o 
   1   3   6     4579.15     4834.17    457.57 o 
   2   3   6      154.74      188.33     14.86 o 
   3   3   6      331.22      294.37     28.62 o 
   4   3   6      278.33      218.78     28.87 o 
   5   3   6       76.94       98.36     25.34 o 
   6   3   6      848.23      804.74     46.17 o 
   7   3   6      867.78      882.85     48.61 o 
   8   3   6      731.70      720.03     73.23 o 
   9   3   6      786.71      794.34     54.25 o 
 -12   4   6       13.09       21.84     31.18 o 
 -11   4   6      574.46      537.57     64.74 o 
 -10   4   6     1359.27     1261.48     77.06 o 
  -9   4   6       45.72       73.56     28.11 o 
  -8   4   6     2275.83     2272.48    141.04 o 
  -7   4   6      740.59      725.36     44.12 o 
  -6   4   6      301.55      272.21     27.12 o 
  -5   4   6     1195.45     1313.00    113.78 o 
  -4   4   6     1094.29      938.88    141.22 o 
  -3   4   6       19.82       34.66     12.88 o 
  -2   4   6     2796.69     2923.42    254.47 o 
  -1   4   6    11128.25    11603.68    820.10 o 
   0   4   6     3751.31     4079.60    414.19 o 
   1   4   6     2676.69     2788.24    236.61 o 
   2   4   6       78.03       68.48     16.56 o 
   3   4   6     3088.33     3105.40    105.21 o 
   4   4   6      465.62      510.05     42.24 o 
   5   4   6      716.15      744.43     43.91 o 
   6   4   6      369.52      353.49     37.29 o 
   7   4   6      283.29      337.62     38.67 o 
   8   4   6       38.63       29.21     31.22 o 
   9   4   6      168.69      113.74     39.89 o 
 -12   5   6      149.57      139.00     54.60 o 
 -11   5   6       63.96       11.28     43.21 o 
 -10   5   6     1348.28     1278.37     75.65 o 
  -9   5   6     2153.09     2209.02     61.23 o 
  -8   5   6      332.42      326.31     32.78 o 
  -7   5   6      306.61      273.15     31.89 o 
  -6   5   6    14630.38    15339.19    955.41 o 
  -5   5   6      889.50      896.41     56.92 o 
  -4   5   6     1478.10     1749.76     64.34 o 
  -3   5   6       11.46       17.46      9.90 o 
  -2   5   6       25.48       30.47     10.16 o 
  -1   5   6     4234.66     4089.43    508.94 o 
   0   5   6      447.97      422.63     41.93 o 
   1   5   6     5205.33     5521.88    464.20 o 
   2   5   6       36.98       50.65     17.94 o 
   3   5   6       29.64       44.96     29.86 o 
   4   5   6     5914.32     6477.36    125.08 o 
   5   5   6       57.35       75.19     32.70 o 
   6   5   6       39.16       43.05     23.68 o 
   7   5   6      434.33      465.62     43.19 o 
   8   5   6       11.07       10.90     29.77 o 
 -11   6   6       36.24       47.69     45.69 o 
 -10   6   6      700.16      681.31     49.46 o 
  -9   6   6     1369.26     1460.47     97.07 o 
  -8   6   6     6927.56     7406.85    512.31 o 
  -7   6   6        2.56       19.52     15.41 o 
  -6   6   6     1029.48     1033.28     85.11 o 
  -5   6   6     3785.56     4155.76     93.42 o 
  -4   6   6     7225.57     7766.70    115.75 o 
  -3   6   6     6451.51     5768.40    439.56 o 
  -2   6   6     2797.73     2980.87    187.96 o 
  -1   6   6      863.33      776.87     30.38 o 
   0   6   6      812.25      784.17     38.86 o 
   1   6   6     1047.26     1233.87     41.14 o 
   2   6   6     1374.28     1423.28     68.05 o 
   3   6   6       34.08       40.26     31.32 o 
   4   6   6      353.47      362.58     50.58 o 
   5   6   6     5499.63     5779.97    132.30 o 
   6   6   6      237.68      249.63     60.31 o 
   7   6   6      159.26      163.90     32.26 o 
   8   6   6      392.99      320.95     44.89 o 
 -11   7   6     2188.07     2283.58    106.57 o 
 -10   7   6       14.84       29.60     24.55 o 
  -9   7   6      184.13      189.93     33.52 o 
  -8   7   6      163.79      141.57     28.79 o 
  -7   7   6      136.90      110.25     23.66 o 
  -6   7   6      225.79      215.68     34.16 o 
  -5   7   6     1876.68     2105.11     74.84 o 
  -4   7   6      846.13      835.13     52.02 o 
  -3   7   6     6269.21     6362.22    677.89 o 
  -2   7   6     1317.76     1442.28     66.22 o 
  -1   7   6     3100.64     3026.00    296.17 o 
   0   7   6     2053.78     2275.87     60.00 o 
   2   7   6      941.94      999.08     63.73 o 
   3   7   6     3422.35     3495.77     97.45 o 
   4   7   6      653.83      602.92     60.70 o 
   5   7   6       97.24       60.96     32.59 o 
   6   7   6      567.69      635.96     67.01 o 
   7   7   6     1121.44     1002.99     85.20 o 
 -11   8   6       32.63       37.64     21.99 o 
 -10   8   6     2502.84     2726.62    164.96 o 
  -9   8   6      579.61      641.26     46.66 o 
  -8   8   6      214.50      179.64     26.93 o 
  -7   8   6      746.11      868.52     62.82 o 
  -6   8   6      212.80      214.19     41.05 o 
  -5   8   6       24.21       54.61     35.69 o 
  -4   8   6       27.15       52.96     20.80 o 
  -3   8   6        4.80       16.79     14.61 o 
  -2   8   6     8239.78     8810.74    643.33 o 
  -1   8   6      741.97      749.65     33.72 o 
   0   8   6     3196.76     3578.08     75.90 o 
   2   8   6      387.59      392.67     48.04 o 
   3   8   6      401.52      468.07     53.30 o 
   4   8   6       14.42       10.01     34.91 o 
   5   8   6      264.35      219.52     47.53 o 
   6   8   6      262.50      206.66     49.97 o 
   7   8   6       25.12        5.85     44.71 o 
 -11   9   6        8.50       29.02     25.60 o 
 -10   9   6      207.69      149.88     32.02 o 
  -9   9   6     3361.62     3363.57    337.62 o 
  -8   9   6      961.10     1074.28     79.94 o 
  -7   9   6      169.95      165.52     51.73 o 
  -6   9   6      880.46      936.73     60.92 o 
  -5   9   6     8504.72     8000.49   1224.51 o 
  -4   9   6     1625.89     1593.97    124.25 o 
  -3   9   6     1846.68     1907.87     75.92 o 
  -2   9   6     1676.52     1724.17     69.48 o 
  -1   9   6     2065.26     2165.32     72.84 o 
   2   9   6      300.53      283.27     44.45 o 
   3   9   6      599.26      617.48     58.94 o 
   4   9   6     1002.91     1035.95     71.62 o 
   5   9   6      822.16      691.76     69.65 o 
   6   9   6      255.82      295.44     58.81 o 
   7   9   6       21.44        7.24     41.73 o 
 -10  10   6      155.41      130.35     45.17 o 
  -9  10   6      404.35      437.74     58.14 o 
  -8  10   6        2.98       35.08     29.66 o 
  -7  10   6     5900.77     6443.36    141.72 o 
  -6  10   6     1010.68      944.42    145.97 o 
  -5  10   6      367.41      326.51     32.62 o 
  -4  10   6     5773.38     5696.54    386.54 o 
  -3  10   6       13.77       18.81     21.88 o 
  -2  10   6       18.90       20.57     20.08 o 
  -1  10   6       65.29       87.15     32.87 o 
   2  10   6      646.76      661.89     59.84 o 
   3  10   6       56.53       53.86     36.46 o 
   4  10   6      244.35      189.25     50.64 o 
   5  10   6      737.62      580.52     64.57 o 
   6  10   6      949.76     1191.79     92.81 o 
 -10  11   6      674.40      756.23     83.17 o 
  -9  11   6       26.62       37.16     27.91 o 
  -8  11   6      178.78      125.04     39.80 o 
  -7  11   6      200.32      140.13     31.60 o 
  -6  11   6     2885.46     2591.86    391.05 o 
  -5  11   6      229.61      207.92     34.94 o 
  -4  11   6      513.16      516.10     59.86 o 
  -3  11   6     1262.51     1479.51     74.60 o 
  -2  11   6      920.25      928.61     55.47 o 
  -1  11   6      661.40      695.36     53.14 o 
   2  11   6      316.90      406.84     55.66 o 
   3  11   6      355.92      259.09     51.46 o 
   4  11   6       32.18       15.87     31.62 o 
   5  11   6       26.17       29.01     45.94 o 
   6  11   6        1.87       44.59     35.70 o 
  -9  12   6      824.58      836.44     83.06 o 
  -8  12   6      411.20      381.38     46.52 o 
  -7  12   6      194.76      148.80     30.22 o 
  -6  12   6      572.91      568.25     68.25 o 
  -5  12   6      707.64      734.71     70.75 o 
  -4  12   6      702.00      654.49     58.56 o 
  -3  12   6      202.71      163.04     36.44 o 
  -2  12   6     1478.85     1548.08     74.60 o 
   1  12   6      706.18      642.49     52.47 o 
  -9  13   6        0.74       18.89     44.41 o 
  -8  13   6     2251.37     2683.27    126.75 o 
  -7  13   6       15.55       37.66     33.39 o 
  -6  13   6     1009.52     1021.66     76.97 o 
  -5  13   6      951.35      981.10     72.43 o 
  -4  13   6      227.69      210.24     52.16 o 
  -3  13   6      654.59      571.91     63.68 o 
  -2  13   6        8.80       48.21     33.74 o 
  -6  14   6      643.56      614.48     78.38 o 
  -5  14   6       80.08       73.68     48.76 o 
  -4  14   6      250.73      136.08     43.33 o 
  -3  14   6     4229.38     4359.94    125.35 o 
  -5  15   6     1524.04     1560.61     96.09 o 
  -4  15   6       58.51       64.31     34.86 o 
  -3  15   6      388.22      360.52     58.69 o 
  -4 -15   7        0.89       39.43     40.51 o 
  -3 -15   7       32.04      103.43     54.81 o 
  -2 -15   7      431.36      372.46     60.02 o 
  -1 -15   7      164.44      221.95     64.29 o 
   0 -15   7      155.08      106.01     40.03 o 
   1 -15   7      213.62      179.25     49.85 o 
   2 -15   7       48.58       71.55     37.87 o 
   3 -15   7      544.25      593.25     70.29 o 
  -5 -14   7        0.57       18.54     38.54 o 
  -4 -14   7     1842.98     2029.95     99.00 o 
  -3 -14   7      681.69      672.32     68.50 o 
  -2 -14   7       90.57       40.92     25.10 o 
  -1 -14   7      686.92      757.15     44.83 o 
   0 -14   7     1941.97     2186.00    102.50 o 
   1 -14   7       69.07       48.95     42.61 o 
   2 -14   7      204.52      219.04     49.32 o 
   3 -14   7       36.31       90.37     46.61 o 
   4 -14   7       12.69       19.55     30.14 o 
  -7 -13   7      858.64      890.57     89.00 o 
  -6 -13   7      208.97      185.47     49.32 o 
  -5 -13   7       95.27       96.97     38.51 o 
  -4 -13   7       84.40       90.90     45.37 o 
  -3 -13   7      485.95      503.77     64.93 o 
  -2 -13   7     2021.67     2025.62    118.74 o 
  -1 -13   7      891.27      883.79     44.76 o 
   0 -13   7      513.11      500.70     77.11 o 
   1 -13   7     2812.73     3208.67    109.08 o 
   2 -13   7        2.88       16.86     32.23 o 
   3 -13   7       86.42       82.99     43.17 o 
   4 -13   7       68.03       33.18     23.56 o 
   5 -13   7      833.53      848.66     56.41 o 
  -8 -12   7      361.54      273.92     58.08 o 
  -7 -12   7      405.97      351.66     63.43 o 
  -6 -12   7      424.97      426.30     68.33 o 
  -5 -12   7      523.55      489.42     61.40 o 
  -4 -12   7        0.28       65.61     37.26 o 
  -3 -12   7       10.38       18.74     23.41 o 
  -2 -12   7      375.07      364.12     33.42 o 
  -1 -12   7     2061.02     2193.52    191.40 o 
   0 -12   7       28.88       19.29     21.65 o 
   1 -12   7      176.21      251.32     51.87 o 
   2 -12   7     2001.06     2291.11     92.69 o 
   3 -12   7       82.31       33.17     33.83 o 
   4 -12   7     1162.91     1283.80     83.98 o 
   5 -12   7       86.83       88.89     32.14 o 
   6 -12   7      859.09      976.63     81.26 o 
  -8 -11   7      579.35      606.40     78.74 o 
  -7 -11   7      120.97       69.16     39.45 o 
  -6 -11   7      515.63      526.40     67.10 o 
  -5 -11   7     1904.66     2136.10     89.89 o 
  -4 -11   7      842.21      905.57     48.69 o 
  -3 -11   7      212.60      224.89     33.40 o 
  -2 -11   7       34.00       37.85     22.28 o 
  -1 -11   7     1457.20     1446.97    108.40 o 
   0 -11   7      358.35      260.88     29.68 o 
   1 -11   7       82.73       95.60     24.74 o 
   2 -11   7       47.66       23.80     22.16 o 
   3 -11   7      355.83      318.61     42.63 o 
   4 -11   7       20.70       18.91     34.87 o 
   5 -11   7      988.17      991.36     74.31 o 
   6 -11   7      442.42      518.59     84.65 o 
   7 -11   7      807.20      901.58     55.47 o 
  -9 -10   7      929.30      763.30     76.10 o 
  -8 -10   7      853.11      821.10     77.94 o 
  -7 -10   7     1238.51     1337.29     86.76 o 
  -6 -10   7       90.96       68.61     30.56 o 
  -5 -10   7       10.15       18.98     38.27 o 
  -4 -10   7      560.32      583.92     38.52 o 
  -3 -10   7     4239.49     4442.55    353.22 o 
  -2 -10   7     1933.98     1932.18    156.21 o 
  -1 -10   7     1056.69     1044.62     76.14 o 
   0 -10   7     3677.98     4049.98    216.45 o 
   1 -10   7      241.93      276.03     29.35 o 
   2 -10   7      143.95      129.50     27.51 o 
   3 -10   7      114.40      132.03     40.36 o 
   4 -10   7       59.38      126.53     44.24 o 
   5 -10   7     1121.44     1104.67     72.52 o 
   6 -10   7     1005.57     1155.95    105.08 o 
   7 -10   7      264.01      316.95     40.31 o 
 -10  -9   7      248.88      258.32     68.39 o 
  -9  -9   7       91.12      119.78     48.18 o 
  -8  -9   7     1961.42     2075.01    100.29 o 
  -7  -9   7      599.42      577.12     60.87 o 
  -6  -9   7      439.94      453.99     58.91 o 
  -5  -9   7     1212.73     1173.98    100.15 o 
  -4  -9   7      127.48      143.50     24.84 o 
  -3  -9   7     2066.40     2073.11    144.10 o 
  -2  -9   7     9471.66    10193.62   1006.92 o 
  -1  -9   7      324.54      329.73     30.63 o 
   0  -9   7      229.06      260.97     29.62 o 
   1  -9   7     1539.16     1668.12    153.55 o 
   2  -9   7     3844.58     4094.67    118.24 o 
   3  -9   7       49.43       46.78     29.18 o 
   4  -9   7      657.87      721.35     60.05 o 
   5  -9   7      921.42      970.25     63.77 o 
   6  -9   7      484.62      533.48     40.37 o 
 -10  -8   7     1191.91     1093.06     91.70 o 
  -9  -8   7      292.35      281.55     55.61 o 
  -8  -8   7      592.85      620.81     57.92 o 
  -7  -8   7      995.19     1168.86     81.68 o 
  -6  -8   7      504.38      543.66     55.58 o 
  -5  -8   7      950.32     1076.82     89.26 o 
  -4  -8   7      410.38      331.90     31.15 o 
  -3  -8   7      317.64      346.69     63.02 o 
  -2  -8   7     3607.86     3898.02    367.73 o 
  -1  -8   7      430.17      421.19     30.64 o 
   0  -8   7     6683.28     6922.42    599.06 o 
   1  -8   7      212.16      197.18     23.77 o 
   2  -8   7       10.37       19.30     14.24 o 
   3  -8   7     2508.47     2773.86     55.86 o 
   4  -8   7       32.60       55.55     27.97 o 
   5  -8   7      542.35      519.60     50.74 o 
 -10  -7   7      185.29      145.88     65.62 o 
  -9  -7   7      300.09      297.15     60.94 o 
  -8  -7   7      294.71      339.95     59.44 o 
  -7  -7   7      910.63      998.72     66.86 o 
  -6  -7   7     3448.77     3570.58    155.20 o 
  -5  -7   7     1560.18     1584.79    146.63 o 
  -4  -7   7     7024.72     7385.33    697.10 o 
  -3  -7   7     1918.57     2107.85    221.47 o 
  -2  -7   7     3528.29     3685.84    356.73 o 
  -1  -7   7      332.30      331.37     48.08 o 
   0  -7   7       74.13      114.78     21.58 o 
   1  -7   7      275.33      288.41     25.57 o 
   2  -7   7      398.39      384.80     27.18 o 
   3  -7   7      127.12      118.82     26.34 o 
   4  -7   7     1924.47     1953.62     69.66 o 
 -11  -6   7       29.66       64.37     57.12 o 
 -10  -6   7      357.99      314.30     62.62 o 
  -9  -6   7     1576.53     1805.29     88.46 o 
  -8  -6   7       88.75      134.21     43.65 o 
  -7  -6   7     1782.79     1752.39     74.62 o 
  -6  -6   7     2406.80     2637.33    150.63 o 
  -5  -6   7      553.85      579.20     37.28 o 
  -4  -6   7     2325.48     2444.05    175.55 o 
  -3  -6   7     1530.46     1364.63    194.87 o 
  -2  -6   7     1198.59     1351.63    137.74 o 
  -1  -6   7      540.58      476.86     53.41 o 
   0  -6   7       15.59       38.74     18.02 o 
   1  -6   7     9792.08    10004.87    721.28 o 
   2  -6   7      168.05      153.42     28.04 o 
   3  -6   7     1025.98     1033.45     36.10 o 
   4  -6   7      971.94      964.36     54.83 o 
 -11  -5   7     3041.94     3382.83     83.04 o 
 -10  -5   7       74.94       52.64     26.83 o 
  -9  -5   7        3.55       26.58     15.84 o 
  -8  -5   7     1332.94     1330.14     88.40 o 
  -7  -5   7     1092.59     1180.14     98.00 o 
  -6  -5   7      504.66      507.21     24.54 o 
  -5  -5   7       88.21       81.24     16.69 o 
  -4  -5   7      344.45      378.61     20.48 o 
  -3  -5   7      936.14      949.81     91.34 o 
  -2  -5   7       42.97       42.66     13.77 o 
  -1  -5   7     8897.11     8625.40   1120.25 o 
   0  -5   7     1409.35     1403.48    178.20 o 
   1  -5   7       21.49       29.72     16.65 o 
   2  -5   7    13059.11    12510.06    606.24 o 
   3  -5   7      774.61      817.76     49.75 o 
   4  -5   7        1.97        5.54     18.02 o 
   5  -5   7      572.40      612.87     46.24 o 
 -12  -4   7       13.32       -4.15     34.93 o 
 -11  -4   7       67.47       49.21     26.02 o 
 -10  -4   7      677.86      687.89     46.32 o 
  -9  -4   7     1872.20     1839.14     69.96 o 
  -8  -4   7        2.84       26.47     18.49 o 
  -7  -4   7       93.07       91.97     15.63 o 
  -6  -4   7     4298.63     4374.17     79.14 o 
  -5  -4   7     3003.11     3088.38    107.65 o 
  -4  -4   7      137.22      150.66     20.44 o 
  -3  -4   7      620.42      739.49     93.26 o 
  -2  -4   7      744.14      889.21     96.05 o 
  -1  -4   7       28.60       34.13     13.90 o 
   0  -4   7     3846.95     3866.28    491.99 o 
   1  -4   7      227.07      238.42     16.14 o 
   2  -4   7      628.59      628.61     35.38 o 
   3  -4   7      246.50      207.66     21.14 o 
   4  -4   7     4409.69     4512.29    386.90 o 
   5  -4   7        5.77       15.54     14.33 o 
   6  -4   7        5.58       -0.58     24.50 o 
   7  -4   7     1956.18     2114.56     84.63 o 
   8  -4   7       57.23       22.11     29.63 o 
   9  -4   7      232.23      329.89     54.77 o 
 -12  -3   7       61.90       50.72     44.20 o 
 -11  -3   7      113.06      126.41     50.90 o 
 -10  -3   7       18.23       41.71     25.83 o 
  -9  -3   7      528.71      512.82     46.89 o 
  -8  -3   7     2920.28     2881.11    141.10 o 
  -7  -3   7       62.95       71.37     14.15 o 
  -6  -3   7       56.79       97.24     19.54 o 
  -5  -3   7     6119.16     6214.13    146.21 o 
  -4  -3   7      705.42      719.57     35.83 o 
  -3  -3   7    11686.01    12810.27    454.93 o 
  -2  -3   7      556.60      438.39     74.23 o 
  -1  -3   7      842.65      781.30     97.69 o 
   0  -3   7     2609.39     2999.45    355.06 o 
   1  -3   7      255.79      225.17     14.84 o 
   2  -3   7      498.38      551.80     87.89 o 
   3  -3   7      123.43      184.33     42.53 o 
   4  -3   7      273.69      316.27     31.67 o 
   5  -3   7      630.48      526.48     32.84 o 
   6  -3   7      288.61      237.30     27.03 o 
   7  -3   7      324.99      365.18     49.05 o 
   8  -3   7     1815.82     2079.21     88.11 o 
   9  -3   7        0.84       15.42     37.17 o 
 -12  -2   7     1855.13     1841.66     96.22 o 
 -11  -2   7      151.10       94.78     37.21 o 
 -10  -2   7       40.57       34.13     36.14 o 
  -9  -2   7       74.32       71.41     25.48 o 
  -8  -2   7      477.29      524.85     41.71 o 
  -7  -2   7     2237.54     2331.03     40.31 o 
  -6  -2   7     3273.56     3324.40     43.46 o 
  -5  -2   7     3329.03     3312.90     96.10 o 
  -4  -2   7     4819.39     5166.52     55.40 o 
  -3  -2   7      788.23      921.85     26.44 o 
  -2  -2   7    10975.01    12001.29    286.80 o 
  -1  -2   7     4558.41     4802.00    759.32 o 
   0  -2   7    12624.51    12708.84   1766.35 o 
   1  -2   7     1990.43     1934.77    125.23 o 
   2  -2   7      631.13      634.96     66.61 o 
   3  -2   7        0.95       21.74     13.80 o 
   4  -2   7       58.08       81.75     22.02 o 
   5  -2   7       73.87       63.65     22.64 o 
   6  -2   7     2684.38     2979.80    175.70 o 
   7  -2   7       49.61       58.03     31.32 o 
   8  -2   7      116.24       91.16     40.85 o 
   9  -2   7      708.83      833.32     74.78 o 
 -12  -1   7       89.52       33.75     33.19 o 
 -11  -1   7      131.19      151.59     54.12 o 
 -10  -1   7     4295.07     4210.53    116.71 o 
  -9  -1   7       54.38       79.90     42.77 o 
  -8  -1   7     2158.49     2221.41     76.08 o 
  -7  -1   7     1793.73     1867.83     36.27 o 
  -6  -1   7       56.75       60.35     19.17 o 
  -5  -1   7      853.26      952.71     23.03 o 
  -4  -1   7     2934.86     3059.85    118.61 o 
  -3  -1   7     2543.31     3085.83     38.42 o 
  -2  -1   7     7520.93     7904.76    644.78 o 
  -1  -1   7     5137.57     4428.53    846.71 o 
   0  -1   7      869.92      666.86     39.66 o 
   1  -1   7     5770.68     5101.53    164.24 o 
   2  -1   7       12.20       23.01     10.62 o 
   3  -1   7     5568.62     5863.21    589.83 o 
   4  -1   7      890.06     1106.01     64.84 o 
   5  -1   7      588.97      559.79     36.01 o 
   6  -1   7     1135.62     1192.17     57.13 o 
   7  -1   7       73.99       80.08     27.37 o 
   8  -1   7      286.52      308.30     58.21 o 
   9  -1   7     1091.23     1230.18     86.64 o 
 -12   0   7      142.38       74.36     37.47 o 
 -11   0   7      169.26       56.43     32.19 o 
 -10   0   7      412.97      413.01     58.49 o 
  -9   0   7     3045.42     3197.60     98.10 o 
  -8   0   7      491.23      435.66     31.31 o 
  -7   0   7       57.01       62.07     16.43 o 
  -6   0   7     3046.05     3008.69     98.24 o 
  -5   0   7     1216.31     1227.24     38.36 o 
  -4   0   7     3661.57     3453.24    162.23 o 
  -3   0   7       19.95       30.90      8.75 o 
  -2   0   7      799.43      750.69     75.76 o 
  -1   0   7      441.42      516.60     78.38 o 
   0   0   7     3068.12     3012.36    496.37 o 
   1   0   7     3757.35     3362.22     75.82 o 
   2   0   7      640.05      791.85    104.07 o 
   3   0   7        3.21       23.55     13.31 o 
   4   0   7     2705.69     2686.34    242.59 o 
   5   0   7     1710.43     1829.56    148.03 o 
   6   0   7       66.73      100.13     32.38 o 
   7   0   7      456.81      443.00     34.99 o 
   8   0   7      611.69      550.82     62.17 o 
   9   0   7      267.67      238.59     62.09 o 
 -12   1   7      607.42      605.83     66.34 o 
 -11   1   7      291.34      202.83     52.45 o 
 -10   1   7        4.23       -8.86     30.49 o 
  -9   1   7     1684.19     1576.21     48.64 o 
  -8   1   7     4902.82     4900.40    237.33 o 
  -7   1   7        8.47       27.90     18.94 o 
  -6   1   7      347.97      354.53     20.53 o 
  -5   1   7     8469.00     8477.88    155.96 o 
  -4   1   7     3708.50     3652.70    359.98 o 
  -3   1   7        3.32       44.39     39.48 o 
  -2   1   7     2894.47     2871.92    478.48 o 
  -1   1   7    10326.43    10076.66   1921.16 o 
   0   1   7       22.08       40.67     14.53 o 
   1   1   7      324.63      336.60     46.12 o 
   2   1   7     1950.00     1834.32    199.24 o 
   3   1   7        2.12       12.11     11.58 o 
   4   1   7       50.52       75.86     23.98 o 
   5   1   7     1053.48     1068.39    117.20 o 
   6   1   7      666.21      643.28     60.68 o 
   7   1   7      350.01      334.82     63.81 o 
   8   1   7       38.99       47.84     24.09 o 
 -12   2   7      614.04      429.25     65.76 o 
 -11   2   7     2429.09     2416.64    108.08 o 
 -10   2   7      482.06      360.04     53.55 o 
  -9   2   7     2924.64     3063.64    284.65 o 
  -8   2   7     1567.77     1464.16    108.21 o 
  -7   2   7      476.17      438.01     33.78 o 
  -6   2   7     1558.79     1500.60     77.97 o 
  -5   2   7      175.25      123.58     15.68 o 
  -4   2   7     2974.98     3144.66    384.19 o 
  -3   2   7    27192.03    25974.29   4553.69 o 
  -2   2   7       11.60       28.71     14.89 o 
  -1   2   7      172.48      155.55     18.94 o 
   0   2   7     7456.23     7741.71   1095.13 o 
   1   2   7      169.83      103.98     17.62 o 
   2   2   7     3372.60     3259.19    362.01 o 
   3   2   7      429.44      499.93     34.49 o 
   4   2   7       57.64       41.21     15.54 o 
   5   2   7      997.91     1093.90     78.82 o 
   6   2   7      422.78      511.80     38.04 o 
   7   2   7     1395.92     1455.41     58.95 o 
   8   2   7      618.54      577.74     46.33 o 
 -12   3   7      241.21      234.08     61.35 o 
 -11   3   7      882.20      738.57     68.79 o 
 -10   3   7     1435.65     1522.81     81.97 o 
  -9   3   7       16.19       64.97     24.57 o 
  -8   3   7       62.12       61.28     24.95 o 
  -7   3   7      112.87       90.59     18.77 o 
  -6   3   7     6830.23     6756.67     80.96 o 
  -5   3   7     2520.75     2607.69    280.54 o 
  -4   3   7     1305.21     1120.59    152.86 o 
  -3   3   7      474.83      551.82     97.24 o 
  -2   3   7     5498.86     5600.30    960.38 o 
  -1   3   7       48.44       52.76     25.62 o 
   0   3   7     6722.70     6818.53    979.68 o 
   1   3   7       25.40       19.44     11.08 o 
   2   3   7     4382.01     4596.19    310.00 o 
   3   3   7     2039.62     2330.67    143.00 o 
   4   3   7      483.26      409.35     38.09 o 
   5   3   7        2.31       14.40     14.29 o 
   6   3   7      552.84      535.33     43.94 o 
   7   3   7      569.69      690.39     48.78 o 
   8   3   7      597.42      650.76     66.85 o 
   9   3   7       24.13      101.87     47.11 o 
 -12   4   7        5.33       -9.57     44.86 o 
 -11   4   7       51.65       29.80     29.99 o 
 -10   4   7      937.32      791.62     44.64 o 
  -9   4   7      684.79      810.70     43.25 o 
  -8   4   7     6955.37     7103.29    530.78 o 
  -7   4   7      951.48      882.44     96.67 o 
  -6   4   7       64.41       36.55     12.82 o 
  -5   4   7     5545.82     6324.32    108.51 o 
  -4   4   7      150.51      144.91     19.05 o 
  -3   4   7      469.83      413.56     75.35 o 
  -2   4   7     2446.56     2363.94    436.55 o 
  -1   4   7      648.57      646.21     81.96 o 
   0   4   7     1721.71     1954.30    177.98 o 
   1   4   7      441.62      452.75     44.98 o 
   2   4   7      165.60      150.57     23.58 o 
   3   4   7     1937.99     1920.46    155.67 o 
   4   4   7        1.77       28.16     23.39 o 
   5   4   7     2328.77     2638.43    135.60 o 
   6   4   7      542.69      557.07     47.29 o 
   7   4   7       45.00       31.56     27.34 o 
   8   4   7      259.49      250.20     41.08 o 
 -11   5   7       38.04       25.81     40.01 o 
 -10   5   7      473.54      433.86     40.02 o 
  -9   5   7      463.52      468.86     42.65 o 
  -8   5   7      206.82      162.89     28.48 o 
  -7   5   7     3844.13     4077.94    351.93 o 
  -6   5   7      550.98      517.72     48.19 o 
  -5   5   7       65.22       47.11     28.06 o 
  -4   5   7     3540.74     3934.81     88.21 o 
  -3   5   7     1641.24     1359.96    194.48 o 
  -2   5   7      572.89      620.37    148.65 o 
  -1   5   7      154.66      134.11     16.65 o 
   0   5   7      399.57      376.68     27.64 o 
   1   5   7      709.48      698.93     55.79 o 
   2   5   7      213.93      220.58     27.62 o 
   3   5   7     1233.38     1086.87     44.27 o 
   4   5   7      623.60      629.03     41.71 o 
   5   5   7      426.35      418.32     39.08 o 
   6   5   7     1917.01     2009.86     78.51 o 
   7   5   7      378.82      326.22     49.83 o 
   8   5   7      312.04      287.30     46.81 o 
 -11   6   7       81.59       96.06     45.19 o 
 -10   6   7        6.78       25.71     24.59 o 
  -9   6   7      153.49      153.01     33.17 o 
  -8   6   7      717.67      692.52     65.39 o 
  -7   6   7       25.08       21.81     18.25 o 
  -6   6   7     1618.80     1912.82     82.32 o 
  -5   6   7      377.65      393.51     46.28 o 
  -4   6   7     1033.30     1152.45     61.29 o 
  -3   6   7     2268.05     2275.83    351.61 o 
  -2   6   7     5825.87     5514.01    730.56 o 
  -1   6   7      768.96      828.11     76.83 o 
   0   6   7      263.09      277.85     27.01 o 
   1   6   7     7889.91     7242.31    120.27 o 
   2   6   7      680.77      666.65     41.11 o 
   3   6   7        6.61       29.36     18.22 o 
   4   6   7      166.28      124.51     28.49 o 
   5   6   7     1472.73     1347.69     56.53 o 
   6   6   7      774.36      807.27     52.49 o 
   7   6   7     1412.42     1421.93     66.93 o 
 -11   7   7      736.03      672.66     50.93 o 
 -10   7   7      397.23      345.90     36.48 o 
  -9   7   7      935.18      818.84     62.57 o 
  -8   7   7       95.73      106.79     40.78 o 
  -7   7   7     1668.74     1780.29     75.73 o 
  -6   7   7      519.86      579.28     49.70 o 
  -5   7   7      329.89      315.34     48.50 o 
  -4   7   7      497.69      539.61     49.58 o 
  -3   7   7        3.34       15.28     16.80 o 
  -2   7   7      871.31      896.24     74.32 o 
  -1   7   7    10713.74    11505.00   1233.75 o 
   0   7   7      296.99      306.60     28.03 o 
   1   7   7      312.39      313.16     54.74 o 
   2   7   7     1462.84     1562.71     53.95 o 
   3   7   7     1231.61     1145.30     45.28 o 
   4   7   7     1895.73     1860.26     62.35 o 
   5   7   7     1119.24      930.32     50.02 o 
   6   7   7      559.39      617.70     69.97 o 
   7   7   7       21.41       50.94     33.14 o 
 -11   8   7       16.47        6.97     27.39 o 
 -10   8   7      220.41      179.76     38.37 o 
  -9   8   7      608.79      567.99     52.12 o 
  -8   8   7     1409.02     1415.25     84.76 o 
  -7   8   7      634.33      599.23     58.92 o 
  -6   8   7      554.48      501.09     57.73 o 
  -5   8   7      523.77      459.12     46.75 o 
  -4   8   7     1433.42     1598.60     73.45 o 
  -3   8   7     3055.76     3549.30     92.29 o 
  -2   8   7      333.16      293.47     40.93 o 
  -1   8   7       33.29       31.00     20.34 o 
   0   8   7      139.35       89.10     40.16 o 
   1   8   7       91.25       87.39     38.04 o 
   2   8   7     1449.14     1461.80     77.72 o 
   3   8   7      104.45      153.98     48.07 o 
   4   8   7     1450.56     1464.22     83.23 o 
   5   8   7      622.70      543.31     50.15 o 
   6   8   7      877.16      984.15     60.73 o 
 -11   9   7        2.22       27.09     28.57 o 
 -10   9   7       13.33       34.04     28.94 o 
  -9   9   7      138.50      141.65     42.79 o 
  -8   9   7      425.11      337.51     55.49 o 
  -7   9   7     1236.06     1351.37     83.44 o 
  -6   9   7      506.10      528.21     60.44 o 
  -5   9   7      790.49      823.61     62.62 o 
  -4   9   7      104.60      182.06     47.31 o 
  -3   9   7     1130.13     1190.78     59.74 o 
  -2   9   7     2414.57     2671.90     82.53 o 
  -1   9   7      344.87      347.40     43.49 o 
   0   9   7      245.69      238.98     43.68 o 
   2   9   7      132.94      156.07     46.97 o 
   3   9   7      676.44      618.35     58.52 o 
   4   9   7      731.21      605.95     66.62 o 
   5   9   7     1288.38     1208.62     84.52 o 
   6   9   7      473.09      415.59     48.21 o 
 -10  10   7      140.08      176.05     61.66 o 
  -9  10   7       37.25       33.34     43.92 o 
  -8  10   7     1110.67     1242.38     79.22 o 
  -7  10   7      807.92      871.47     71.99 o 
  -6  10   7       78.57       73.23     34.42 o 
  -5  10   7      782.99      833.80     69.92 o 
  -4  10   7       71.36       74.34     35.32 o 
  -3  10   7      107.85      139.48     46.54 o 
  -2  10   7     3209.94     3667.39     94.97 o 
  -1  10   7       79.53       58.61     16.73 o 
   0  10   7      825.21      765.61     61.87 o 
   2  10   7      830.11      886.27     73.66 o 
   3  10   7      292.92      217.92     43.47 o 
   4  10   7     2053.39     1727.08     89.75 o 
   5  10   7      190.63      180.25     51.37 o 
   6  10   7       17.14       26.00     38.60 o 
  -9  11   7      183.63      234.73     63.76 o 
  -8  11   7       18.89       59.41     38.44 o 
  -7  11   7     1208.48     1251.70     85.23 o 
  -6  11   7      175.02      172.82     44.13 o 
  -5  11   7     1716.85     1844.97     87.43 o 
  -4  11   7     1067.92     1204.63     70.38 o 
  -3  11   7        0.00       38.31     31.22 o 
  -2  11   7      671.88      603.97     49.62 o 
   2  11   7      378.18      361.78     50.21 o 
   3  11   7     4275.75     4064.51    117.37 o 
   4  11   7      245.33      151.63     50.92 o 
   5  11   7       15.72       -3.61     41.80 o 
  -8  12   7        2.00       11.95     38.97 o 
  -7  12   7      545.83      510.37     66.73 o 
  -6  12   7      525.67      480.48     65.44 o 
  -5  12   7      523.45      591.86     63.66 o 
  -4  12   7     1770.02     1904.31     91.94 o 
  -3  12   7      842.07      818.08     68.13 o 
  -2  12   7      126.34      126.11     43.33 o 
   1  12   7      534.47      483.83     53.48 o 
   2  12   7      144.88      114.60     47.13 o 
   3  12   7      165.71      127.42     49.70 o 
   4  12   7     1018.00      960.64     76.48 o 
  -7  13   7      377.07      392.64     66.29 o 
  -6  13   7      389.00      485.72     66.23 o 
  -5  13   7       13.35       53.60     41.14 o 
  -4  13   7      474.03      471.01     65.47 o 
  -3  13   7        7.94       39.65     33.56 o 
  -6  14   7      651.09      523.94     66.12 o 
  -5  14   7       79.13      106.86     44.82 o 
  -4  14   7        2.89       49.14     39.85 o 
  -3  14   7     2204.32     2347.52     97.83 o 
  -4  15   7       95.75       91.77     47.87 o 
  -3 -15   8     1138.00     1439.34     95.81 o 
  -2 -15   8     1194.71     1093.99     79.37 o 
  -1 -15   8       73.22       80.65     48.95 o 
   0 -15   8      773.47      798.30     76.96 o 
   1 -15   8      521.63      419.16     57.07 o 
   2 -15   8       29.01       67.68     44.01 o 
  -5 -14   8       17.31       16.75     37.44 o 
  -4 -14   8       15.70       20.54     35.06 o 
  -3 -14   8       10.83       56.00     49.24 o 
  -2 -14   8      410.25      453.04     44.29 o 
  -1 -14   8      504.62      438.60     41.85 o 
   0 -14   8      230.23      245.13     49.01 o 
   1 -14   8      263.72      235.53     57.22 o 
   2 -14   8     1291.86     1556.07     92.17 o 
   3 -14   8       88.51       98.37     34.68 o 
   4 -14   8      194.35      217.12     52.57 o 
  -6 -13   8      861.83      900.75     83.42 o 
  -5 -13   8      322.85      317.10     61.40 o 
  -4 -13   8       23.37       41.48     34.37 o 
  -3 -13   8      294.01      317.43     41.10 o 
  -2 -13   8      516.50      556.31     44.90 o 
  -1 -13   8       20.08       20.35     22.28 o 
   0 -13   8      104.57      108.79     30.48 o 
   1 -13   8       99.60      157.13     49.71 o 
   2 -13   8       83.14      153.26     50.31 o 
   3 -13   8     3425.82     4237.88    122.70 o 
   4 -13   8       64.44       21.40     38.92 o 
   5 -13   8      160.44      114.51     53.18 o 
  -7 -12   8      966.84      897.85     68.77 o 
  -6 -12   8      395.27      505.81     68.14 o 
  -5 -12   8     1591.37     1870.09     96.63 o 
  -4 -12   8      174.43      130.97     28.96 o 
  -3 -12   8      823.87      892.81     64.21 o 
  -2 -12   8      804.63      852.01     71.10 o 
  -1 -12   8      167.78      178.72     29.72 o 
   0 -12   8     2235.78     2352.17    153.93 o 
   1 -12   8      191.38      189.64     46.63 o 
   2 -12   8        0.10       12.47     33.73 o 
   3 -12   8       41.72       56.96     39.67 o 
   4 -12   8     1103.39     1172.07     74.44 o 
   5 -12   8     1160.31     1321.20     83.41 o 
   6 -12   8      105.13      195.49     53.77 o 
  -8 -11   8       33.67       51.23     31.03 o 
  -7 -11   8      424.61      364.28     71.75 o 
  -6 -11   8      333.01      345.43     62.64 o 
  -5 -11   8        0.52       20.02     30.84 o 
  -4 -11   8      370.57      449.44     80.25 o 
  -3 -11   8      159.52      145.14     29.15 o 
  -2 -11   8     2790.20     2779.81    295.43 o 
  -1 -11   8     1717.88     1952.87    213.56 o 
   0 -11   8       11.16       25.70     24.93 o 
   1 -11   8     3173.12     3334.16    134.72 o 
   2 -11   8     1425.84     1664.64     81.20 o 
   3 -11   8       10.01      -20.37     38.13 o 
   4 -11   8        3.47       53.75     37.84 o 
   5 -11   8       87.82      118.38     48.05 o 
   6 -11   8      543.56      636.07     51.17 o 
  -9 -10   8      284.39      328.93     66.68 o 
  -8 -10   8       58.16       20.30     53.71 o 
  -7 -10   8     1651.70     1790.82     91.24 o 
  -6 -10   8      818.66      834.60     72.41 o 
  -5 -10   8        6.90       21.55     16.81 o 
  -4 -10   8      105.21      107.75     25.76 o 
  -3 -10   8     3125.26     3464.18    342.63 o 
  -2 -10   8     1216.95     1236.52    138.72 o 
  -1 -10   8     2230.86     2297.55    240.42 o 
   0 -10   8        9.97       34.23     19.71 o 
   1 -10   8      111.43      124.88     24.29 o 
   2 -10   8     2761.90     2983.11     60.53 o 
   3 -10   8     2130.97     2338.76     85.18 o 
   4 -10   8      857.22      968.01     65.66 o 
   5 -10   8        1.08       55.15     30.22 o 
   6 -10   8     1042.42     1107.59     80.01 o 
 -10  -9   8      562.39      586.43     71.22 o 
  -9  -9   8      288.64      418.70     68.10 o 
  -8  -9   8      303.04      311.89     56.45 o 
  -7  -9   8      103.69       85.05     41.49 o 
  -6  -9   8     4417.75     4954.91    241.06 o 
  -5  -9   8      188.99      219.02     32.91 o 
  -4  -9   8        4.18       23.60     18.83 o 
  -3  -9   8     1553.41     1578.55    152.53 o 
  -2  -9   8      716.77      808.81     84.92 o 
  -1  -9   8      888.93     1063.59     57.03 o 
   0  -9   8     3328.75     3393.90    255.21 o 
   1  -9   8       35.55       44.85     18.71 o 
   2  -9   8      413.82      408.00     97.60 o 
   3  -9   8      355.44      380.91     50.26 o 
   4  -9   8     5131.92     5707.11    124.98 o 
   5  -9   8      200.32      266.79     56.26 o 
 -10  -8   8       61.42       42.33     46.51 o 
  -9  -8   8       85.46       38.35     27.12 o 
  -8  -8   8     2188.48     2443.59     98.43 o 
  -7  -8   8      226.82      233.98     50.30 o 
  -6  -8   8      192.83      182.54     33.00 o 
  -5  -8   8     1970.90     2032.70    175.88 o 
  -4  -8   8     1672.80     1873.77    139.89 o 
  -3  -8   8      255.38      268.63     32.68 o 
  -2  -8   8       40.04       58.22     22.37 o 
  -1  -8   8     5036.12     4984.65    618.79 o 
   0  -8   8      337.52      353.54     31.51 o 
   1  -8   8        0.83       28.12     13.67 o 
   2  -8   8     1764.52     1797.52     69.63 o 
   3  -8   8      370.58      336.80     27.56 o 
   4  -8   8      299.50      221.27     35.09 o 
   5  -8   8     1762.37     1937.98     82.58 o 
 -10  -7   8      305.58      274.04     61.57 o 
  -9  -7   8      132.45       97.04     37.38 o 
  -8  -7   8      205.42      245.41     58.91 o 
  -7  -7   8        2.03       34.26     37.51 o 
  -6  -7   8      105.33      133.96     28.07 o 
  -5  -7   8       12.33       31.78     17.05 o 
  -4  -7   8       41.08       57.86     19.00 o 
  -3  -7   8      576.94      590.21     48.13 o 
  -2  -7   8       18.12       23.35     16.15 o 
  -1  -7   8      829.85      918.50    106.79 o 
   0  -7   8     3828.56     4100.97    403.95 o 
   1  -7   8       10.00       16.13     14.46 o 
   2  -7   8      580.54      588.22     55.79 o 
   3  -7   8      521.13      500.34     31.66 o 
   4  -7   8      251.15      311.55     41.78 o 
 -11  -6   8        0.25       12.18     35.52 o 
 -10  -6   8      736.03      819.12     75.69 o 
  -9  -6   8     1785.69     1751.66     91.18 o 
  -8  -6   8      164.62      154.47     41.45 o 
  -7  -6   8     2166.88     2276.80    113.22 o 
  -6  -6   8      335.73      282.96     30.33 o 
  -5  -6   8      421.13      483.68     54.73 o 
  -4  -6   8        0.25       30.32     18.38 o 
  -3  -6   8        3.96       48.03     37.13 o 
  -2  -6   8      773.37      845.92     96.38 o 
  -1  -6   8      891.49      963.71    132.23 o 
   0  -6   8     1805.73     1945.96    249.86 o 
   1  -6   8     8840.15     8835.11    811.59 o 
   2  -6   8      764.76      761.19     43.60 o 
   3  -6   8     3852.10     3967.72     78.52 o 
   4  -6   8      334.45      285.37     38.89 o 
 -11  -5   8       26.71       40.23     51.47 o 
 -10  -5   8       81.97       75.29     44.83 o 
  -9  -5   8     1538.54     1651.55     88.53 o 
  -8  -5   8       12.66       33.07     24.87 o 
  -7  -5   8      681.39      727.51     59.55 o 
  -6  -5   8     2530.23     2690.52    219.33 o 
  -5  -5   8     4546.39     4972.67    340.77 o 
  -4  -5   8      121.14       99.92     23.35 o 
  -3  -5   8     1516.86     1649.69    168.54 o 
  -2  -5   8     2718.76     2946.75    328.23 o 
  -1  -5   8      283.50      294.18     72.71 o 
   0  -5   8       44.73       29.25     14.14 o 
   1  -5   8     6293.12     6598.07    644.83 o 
   2  -5   8      533.31      471.47     25.95 o 
   3  -5   8     6790.07     6472.72    112.35 o 
   4  -5   8     2408.76     2272.31     74.77 o 
   5  -5   8      193.51      220.89     42.62 o 
 -12  -4   8      374.76      346.22     65.07 o 
 -11  -4   8      810.14      798.07     54.25 o 
 -10  -4   8      760.78      686.68    114.14 o 
  -9  -4   8        9.23        3.03     23.13 o 
  -8  -4   8       47.55       31.02     19.77 o 
  -7  -4   8      170.36      183.47     17.66 o 
  -6  -4   8      209.28      228.85     18.34 o 
  -5  -4   8     1516.28     1681.24     40.34 o 
  -4  -4   8    12429.04    13398.73   1339.62 o 
  -3  -4   8       80.52       94.57     23.27 o 
  -2  -4   8     2254.15     2457.01    348.16 o 
  -1  -4   8      629.59      617.18     73.81 o 
   0  -4   8     8288.56     8722.53    983.78 o 
   1  -4   8       78.85       77.26     14.12 o 
   2  -4   8     1260.43     1229.43    121.00 o 
   3  -4   8      210.34      196.00     39.86 o 
   4  -4   8      721.09      795.76     52.13 o 
   5  -4   8       50.99       47.41     22.26 o 
   6  -4   8     1707.50     1918.15     78.02 o 
   7  -4   8       31.57       10.33     29.32 o 
   8  -4   8       18.58       24.68     27.61 o 
 -12  -3   8      657.79      583.84     71.21 o 
 -11  -3   8      680.73      618.86     62.72 o 
 -10  -3   8      640.90      663.81     44.52 o 
  -9  -3   8      122.69      310.20     96.64 o 
  -8  -3   8      194.47      215.29     39.24 o 
  -7  -3   8     1567.94     1523.71     34.97 o 
  -6  -3   8     1435.58     1287.16     40.16 o 
  -5  -3   8      484.62      557.77     25.14 o 
  -4  -3   8      128.66      168.50     20.83 o 
  -3  -3   8     2815.82     2913.51    173.13 o 
  -2  -3   8     3431.60     3757.30    564.43 o 
  -1  -3   8      257.74      246.38     47.49 o 
   0  -3   8     3296.95     2694.35     71.67 o 
   1  -3   8     3179.91     3127.95    385.76 o 
   2  -3   8       11.08       10.99     11.70 o 
   3  -3   8       27.38       21.44     15.36 o 
   4  -3   8      132.78      144.86     23.91 o 
   5  -3   8      121.74      114.65     26.68 o 
   6  -3   8        2.18       10.43     17.55 o 
   7  -3   8      162.48      146.98     36.27 o 
   8  -3   8       34.04       29.68     36.24 o 
   9  -3   8      148.45      196.29     56.41 o 
 -12  -2   8       25.65       82.47     48.53 o 
 -11  -2   8      934.07      927.94     66.72 o 
 -10  -2   8      170.21      192.85     44.12 o 
  -9  -2   8     2122.42     2131.25     68.49 o 
  -8  -2   8     1493.96     1466.98     50.89 o 
  -7  -2   8      694.47      669.06     22.87 o 
  -6  -2   8     2931.77     2980.98     38.08 o 
  -5  -2   8      682.36      615.48     20.30 o 
  -4  -2   8     4858.60     4948.98    212.70 o 
  -3  -2   8       19.88       32.62     16.54 o 
  -2  -2   8     4256.36     4894.78     62.39 o 
  -1  -2   8      971.85      908.44     43.74 o 
   0  -2   8      417.69      345.83     38.47 o 
   1  -2   8       17.39       37.90     15.60 o 
   2  -2   8    13298.59    14085.96   1516.76 o 
   3  -2   8      846.12      851.68     70.80 o 
   4  -2   8      324.57      343.79     31.49 o 
   5  -2   8     1733.89     1742.56    194.84 o 
   6  -2   8      567.30      634.51     42.27 o 
   7  -2   8     1607.55     1732.99     81.28 o 
   8  -2   8       41.16       31.93     29.57 o 
 -12  -1   8      357.69      309.81     56.11 o 
 -11  -1   8        3.12        8.09     37.32 o 
 -10  -1   8     1697.95     1692.26     82.63 o 
  -9  -1   8      350.89      327.23     50.22 o 
  -8  -1   8      970.73      928.26     39.46 o 
  -7  -1   8      606.34      607.41     26.09 o 
  -6  -1   8     5896.20     6348.02    129.01 o 
  -5  -1   8     3220.09     3461.55     43.47 o 
  -4  -1   8      144.44      148.42     15.93 o 
  -3  -1   8     1455.41     1489.63     29.14 o 
  -2  -1   8      393.84      330.73     46.16 o 
  -1  -1   8     1641.33     1363.66    267.50 o 
   0  -1   8    11894.77    10110.66    123.41 o 
   1  -1   8     2328.40     1987.44     64.87 o 
   2  -1   8       17.21       34.06     19.36 o 
   3  -1   8     7193.25     7031.03    689.95 o 
   4  -1   8     1873.50     1999.82    214.05 o 
   5  -1   8     4107.45     4238.89    272.67 o 
   6  -1   8      245.89      210.18     34.74 o 
   7  -1   8     1207.11     1361.42     55.16 o 
   8  -1   8     1222.46     1397.22     90.83 o 
 -12   0   8       31.11       -2.09     31.86 o 
 -11   0   8      114.64       57.43     45.57 o 
 -10   0   8      220.85      183.02     45.00 o 
  -9   0   8        2.57       22.45     18.51 o 
  -8   0   8      155.47      182.69     27.06 o 
  -7   0   8     3014.95     3053.28     81.17 o 
  -6   0   8      137.53      119.72     21.17 o 
  -5   0   8     2519.85     2571.11    230.38 o 
  -4   0   8      490.89      481.27     22.16 o 
  -3   0   8     7154.82     6936.24   1010.64 o 
  -2   0   8       23.38       35.61     12.69 o 
  -1   0   8      227.21      207.66     23.20 o 
   0   0   8     3353.31     3103.43    397.27 o 
   1   0   8       11.32       35.62     25.09 o 
   2   0   8       63.26      104.67     25.24 o 
   3   0   8      783.99      825.52     54.15 o 
   4   0   8       21.69       17.64     15.23 o 
   5   0   8     2005.78     2039.95    201.73 o 
   6   0   8      497.94      473.04     41.63 o 
   7   0   8      295.09      291.54     69.50 o 
   8   0   8      587.03      673.35     69.55 o 
 -12   1   8      678.17      560.06     67.45 o 
 -11   1   8      423.15      366.89     65.41 o 
 -10   1   8      129.50       86.04     32.40 o 
  -9   1   8      810.20      746.41     41.41 o 
  -8   1   8      823.31      824.70     39.99 o 
  -7   1   8      203.84      218.53     28.37 o 
  -6   1   8      483.43      597.06     35.03 o 
  -5   1   8       11.76       30.63     13.66 o 
  -4   1   8       45.66       46.77     15.84 o 
  -3   1   8      685.82      605.16    103.00 o 
  -2   1   8     5184.98     4899.35    875.29 o 
  -1   1   8     3041.76     3254.04    485.12 o 
   0   1   8       39.49       35.37     16.21 o 
   1   1   8     8794.90     9491.77   1210.22 o 
   2   1   8     1186.18     1096.21     93.81 o 
   3   1   8       31.97       41.72     20.08 o 
   4   1   8      218.71      238.14     28.21 o 
   5   1   8      701.58      616.84     50.27 o 
   6   1   8      647.60      566.72     43.04 o 
   7   1   8      746.45      751.22     57.54 o 
   8   1   8      146.45      133.94     33.45 o 
 -12   2   8        0.14       15.28     31.61 o 
 -11   2   8     1730.67     1641.09     89.35 o 
 -10   2   8      911.19      844.63     72.67 o 
  -9   2   8       58.55       33.59     15.15 o 
  -8   2   8     2493.11     2575.74    102.57 o 
  -7   2   8     7517.34     7730.39    808.19 o 
  -6   2   8      370.59      409.64     32.75 o 
  -5   2   8     2007.02     2232.15    156.00 o 
  -4   2   8     2190.42     2147.24    345.22 o 
  -3   2   8      456.21      431.55     65.06 o 
  -2   2   8      177.67      164.96     21.94 o 
  -1   2   8     9155.59     9230.94   1417.24 o 
   0   2   8     1114.14     1105.99    139.27 o 
   1   2   8      392.97      448.40     27.36 o 
   2   2   8     3749.08     3863.15    446.91 o 
   3   2   8     5306.40     5792.41    527.87 o 
   4   2   8      663.01      644.25     54.15 o 
   5   2   8      320.16      355.58     33.64 o 
   6   2   8      983.86     1053.70     52.13 o 
   7   2   8      532.83      627.82     48.78 o 
   8   2   8       16.41       30.39     29.50 o 
 -12   3   8       66.93       57.47     50.37 o 
 -11   3   8       19.70       21.17     30.65 o 
 -10   3   8       27.79       34.34     21.59 o 
  -9   3   8     5055.79     5293.21    282.54 o 
  -8   3   8      915.34     1010.19    109.20 o 
  -7   3   8       36.78       45.22     20.55 o 
  -6   3   8     4055.19     4687.62    104.43 o 
  -5   3   8      486.35      469.52     60.40 o 
  -4   3   8     2731.36     2634.31    375.90 o 
  -3   3   8      116.39       84.78     19.33 o 
  -2   3   8     9455.81     9415.86   1597.44 o 
  -1   3   8     2349.95     2441.92    355.71 o 
   0   3   8      223.84      220.46     29.35 o 
   1   3   8     2438.73     2690.26    373.66 o 
   2   3   8       74.86       35.30     17.83 o 
   3   3   8       58.97       77.35     27.74 o 
   4   3   8     6902.23     7662.32    285.10 o 
   5   3   8       17.90       19.37     19.20 o 
   6   3   8      165.46      177.14     41.31 o 
   7   3   8      255.48      291.42     44.66 o 
   8   3   8      173.30      136.71     54.08 o 
 -12   4   8      735.67      811.56     90.27 o 
 -11   4   8      465.53      392.02     62.43 o 
 -10   4   8      105.70      105.24     30.13 o 
  -9   4   8     2135.23     2184.31    130.62 o 
  -8   4   8      240.53      247.79     30.07 o 
  -7   4   8      459.74      392.72     31.05 o 
  -6   4   8     3398.17     3702.92     95.73 o 
  -5   4   8      792.79      887.06     52.83 o 
  -4   4   8     5345.35     5147.67    788.08 o 
  -3   4   8    10787.08    10457.46   1911.45 o 
  -2   4   8     2321.70     2240.08    397.31 o 
  -1   4   8      802.75      660.34    117.33 o 
   0   4   8      406.08      359.79     26.92 o 
   1   4   8      289.14      316.53     62.30 o 
   2   4   8      102.33      112.43     24.84 o 
   3   4   8       62.65       77.52     25.77 o 
   4   4   8      395.79      302.17     34.31 o 
   5   4   8      666.71      578.51     40.31 o 
   6   4   8      209.02      221.57     41.26 o 
   7   4   8       90.84       91.19     36.52 o 
   8   4   8      368.52      301.48     64.53 o 
 -11   5   8     2189.95     2272.63    105.35 o 
 -10   5   8       13.75       32.52     24.69 o 
  -9   5   8        0.47       16.61     17.64 o 
  -8   5   8      470.71      469.20     46.02 o 
  -7   5   8      343.98      374.18     60.09 o 
  -6   5   8        6.32       27.15     22.90 o 
  -5   5   8      465.97      488.43     47.20 o 
  -4   5   8      150.08      162.74     29.35 o 
  -3   5   8     2881.44     2668.12    468.83 o 
  -2   5   8     6678.49     6867.15   1002.34 o 
  -1   5   8     2658.86     2556.37    417.61 o 
   0   5   8     1675.28     1795.33    237.60 o 
   1   5   8       10.87       23.13     22.79 o 
   2   5   8     1346.03     1325.99     71.98 o 
   3   5   8      290.41      309.22     34.61 o 
   4   5   8      523.13      511.08     40.16 o 
   5   5   8     1108.27     1160.37     54.22 o 
   6   5   8      100.01       95.61     43.89 o 
   7   5   8       93.30       59.30     30.35 o 
 -11   6   8       30.04       20.92     26.67 o 
 -10   6   8     2871.39     2766.07    182.70 o 
  -9   6   8       12.05       19.24     19.62 o 
  -8   6   8      457.24      405.91     93.00 o 
  -7   6   8     2827.62     3212.34     95.41 o 
  -6   6   8     1115.18     1142.20     65.61 o 
  -5   6   8     1110.78     1192.60     62.23 o 
  -4   6   8      555.65      638.89     54.87 o 
  -3   6   8     9103.96     8865.66   1429.74 o 
  -2   6   8     4981.82     5135.23    884.85 o 
  -1   6   8      394.23      376.68     31.33 o 
   0   6   8     2176.61     2228.76    360.14 o 
   1   6   8      318.95      272.19     46.15 o 
   2   6   8      803.95      855.34     46.48 o 
   3   6   8     6680.33     7280.25    149.38 o 
   4   6   8      213.07      169.96     34.33 o 
   5   6   8       91.39      119.34     32.29 o 
   6   6   8       85.95      118.02     29.82 o 
   7   6   8      269.48      220.19     42.28 o 
 -11   7   8      350.32      237.66     51.59 o 
 -10   7   8      546.01      539.03     44.15 o 
  -9   7   8     2489.79     2436.91     85.34 o 
  -8   7   8     1139.64     1166.34     77.06 o 
  -7   7   8     3596.28     3580.17    103.64 o 
  -6   7   8      674.93      687.93     60.41 o 
  -5   7   8    10692.42    12234.23    161.16 o 
  -4   7   8     1374.27     1610.88     72.72 o 
  -3   7   8      176.12      158.57     34.53 o 
  -2   7   8     1533.42     1409.71    126.66 o 
  -1   7   8     1748.03     1666.76    183.53 o 
   0   7   8     2764.96     2948.93    313.21 o 
   1   7   8     3826.18     3893.93    104.87 o 
   2   7   8      387.19      349.11     36.04 o 
   3   7   8      996.69      989.72     52.85 o 
   4   7   8     2023.83     1951.80     92.48 o 
   5   7   8     1360.41     1314.61     58.78 o 
   6   7   8        0.61       56.65     37.98 o 
 -11   8   8      180.24      167.52     38.20 o 
 -10   8   8        5.59       34.27     30.01 o 
  -9   8   8        7.03       -4.81     36.57 o 
  -8   8   8      176.94      162.91     50.98 o 
  -7   8   8     1046.40     1028.87     76.15 o 
  -6   8   8      230.27      212.15     48.98 o 
  -5   8   8      592.32      588.98     58.43 o 
  -4   8   8     2071.28     2354.00     83.37 o 
  -3   8   8      584.76      587.69     50.02 o 
  -2   8   8     2423.37     2380.43    267.77 o 
  -1   8   8       30.55       22.70     13.49 o 
   0   8   8        7.81       15.19     18.34 o 
   1   8   8     1780.90     1505.39     76.65 o 
   2   8   8       69.77       54.25     22.18 o 
   3   8   8     1107.70     1031.34     99.16 o 
   4   8   8      527.50      449.30     43.57 o 
   5   8   8        0.83       33.88     26.59 o 
   6   8   8      492.66      497.11     46.62 o 
 -10   9   8     1453.53     1579.64    100.18 o 
  -9   9   8      148.03      156.84     50.37 o 
  -8   9   8      731.69      779.52     71.98 o 
  -7   9   8     1075.75     1096.69     76.20 o 
  -6   9   8       93.88       37.02     39.07 o 
  -5   9   8       98.53       73.38     28.04 o 
  -4   9   8       63.01       78.90     34.03 o 
  -3   9   8     4243.23     4338.24    107.26 o 
  -2   9   8      394.93      323.36     43.96 o 
  -1   9   8     1223.95     1183.67    127.03 o 
   0   9   8     1777.05     1665.79     78.58 o 
   1   9   8      907.31      850.60     61.08 o 
   2   9   8     1467.27     1361.39     69.17 o 
   3   9   8       57.02       52.75     27.45 o 
   4   9   8       31.15       13.89     25.87 o 
   5   9   8       17.65       26.40     32.29 o 
 -10  10   8      972.37      951.91     82.35 o 
  -9  10   8     1517.82     1581.08     98.45 o 
  -8  10   8      244.28      272.14     66.00 o 
  -7  10   8      309.22      281.02     51.59 o 
  -6  10   8     5756.77     6364.78    138.60 o 
  -5  10   8       73.03       65.42     29.42 o 
  -4  10   8      863.75      890.73     69.18 o 
  -3  10   8       60.13       62.31     35.88 o 
  -2  10   8      518.07      512.63     49.00 o 
  -1  10   8     4278.42     3834.24    100.42 o 
   0  10   8     2676.27     2373.88     87.85 o 
   1  10   8      162.07      127.52     38.80 o 
   2  10   8     2241.66     2205.53     69.36 o 
   3  10   8       35.95       48.13     31.05 o 
   4  10   8      590.46      517.88     46.62 o 
   5  10   8        5.67      -22.80     37.35 o 
  -9  11   8       66.63       31.88     34.76 o 
  -8  11   8     4450.02     4898.53    136.63 o 
  -7  11   8       26.50       27.81     35.00 o 
  -6  11   8      449.59      521.95     65.01 o 
  -5  11   8     1628.13     1888.31     91.30 o 
  -4  11   8     3581.00     3864.09    113.04 o 
  -3  11   8     1426.44     1300.51     78.66 o 
  -2  11   8      942.39      920.84     67.76 o 
   0  11   8     1919.31     2051.84     91.45 o 
   1  11   8       80.90       61.63     39.50 o 
   2  11   8      275.10      296.32     39.83 o 
   3  11   8        7.41       28.53     28.39 o 
   4  11   8      174.45      127.31     31.43 o 
  -8  12   8     1023.69     1035.79     85.41 o 
  -7  12   8      215.95      156.97     55.30 o 
  -6  12   8      900.79      813.79     75.10 o 
  -5  12   8      803.45      811.19     71.59 o 
  -4  12   8      226.28      183.71     54.45 o 
  -3  12   8     2315.74     2406.33     90.89 o 
   1  12   8       47.60       56.78     25.88 o 
   2  12   8      122.74      120.43     29.41 o 
   3  12   8       66.33       57.24     36.97 o 
   4  12   8       10.67       -0.95     33.89 o 
  -7  13   8      256.68      249.66     65.65 o 
  -6  13   8        0.24       48.76     48.25 o 
  -5  13   8       71.45       26.01     33.08 o 
  -4  13   8        0.87       21.69     35.60 o 
  -3  13   8        5.20       18.66     41.18 o 
   2  13   8       69.97       52.84     33.32 o 
  -5  14   8      215.02      148.79     49.66 o 
  -4  14   8       71.97       59.66     38.01 o 
  -4  15   8     1330.95     1457.21    100.55 o 
  -3 -15   9       92.41      157.85     51.39 o 
  -2 -15   9      128.05      158.40     38.58 o 
  -1 -15   9      374.75      444.95     63.06 o 
   0 -15   9      175.04      162.26     42.00 o 
   1 -15   9      668.82      719.85     79.21 o 
  -5 -14   9      491.40      542.56     68.72 o 
  -4 -14   9      783.68      722.48     79.77 o 
  -3 -14   9      110.23      119.93     33.43 o 
  -2 -14   9      985.44      917.12     52.91 o 
  -1 -14   9      365.80      366.25     39.68 o 
   0 -14   9      209.53      274.42     55.26 o 
   1 -14   9      259.66      226.46     41.66 o 
   2 -14   9     1473.97     1772.76     98.40 o 
   3 -14   9       26.86       25.93     31.68 o 
  -6 -13   9      429.62      487.63     78.73 o 
  -5 -13   9      767.13      825.69     69.41 o 
  -4 -13   9     1000.18     1009.78    101.28 o 
  -3 -13   9       26.57       20.21     30.22 o 
  -2 -13   9      214.52      160.62     34.14 o 
  -1 -13   9     2810.85     2991.06    186.51 o 
   0 -13   9      851.38      863.94     48.30 o 
   1 -13   9      241.10      269.95     48.25 o 
   2 -13   9      159.63      155.83     55.51 o 
   3 -13   9        9.14       75.32     43.22 o 
   4 -13   9      314.53      415.50     60.45 o 
  -7 -12   9       78.58       17.23     35.48 o 
  -6 -12   9        6.99       41.21     37.57 o 
  -5 -12   9      159.30      103.76     32.84 o 
  -4 -12   9       19.03       33.65     21.95 o 
  -3 -12   9     3137.38     3321.54    281.71 o 
  -2 -12   9       56.27       32.65     21.29 o 
  -1 -12   9      520.44      442.09     35.35 o 
   0 -12   9     2593.21     2767.23    327.01 o 
   1 -12   9      732.80      815.31     61.00 o 
   2 -12   9      118.53       86.23     34.48 o 
   3 -12   9      174.73      127.84     35.29 o 
   4 -12   9      449.89      408.41     59.56 o 
  -8 -11   9      998.35     1188.84     95.48 o 
  -7 -11   9      110.32      126.60     57.29 o 
  -6 -11   9     1828.22     1905.03     90.98 o 
  -5 -11   9       29.41       40.36     26.62 o 
  -4 -11   9        5.01       18.82     24.22 o 
  -3 -11   9      287.73      315.27     35.82 o 
  -2 -11   9     1166.55     1179.14    130.70 o 
  -1 -11   9      600.96      653.95     82.62 o 
   0 -11   9      268.93      246.65     33.07 o 
   1 -11   9     1197.13     1271.25     96.03 o 
   2 -11   9     2202.55     2643.96     93.66 o 
   3 -11   9      105.42       47.97     33.83 o 
   6 -11   9       95.66      126.36     50.42 o 
  -9 -10   9      421.23      424.17     73.41 o 
  -8 -10   9      663.47      700.12     70.43 o 
  -7 -10   9     1230.94     1268.12     82.51 o 
  -6 -10   9      244.79      214.31     38.59 o 
  -5 -10   9     2262.27     2451.70    228.57 o 
  -4 -10   9      850.50      877.89    129.92 o 
  -3 -10   9       10.71       33.94     19.86 o 
  -2 -10   9     1252.29     1302.11    128.86 o 
  -1 -10   9       20.67       24.16     21.16 o 
   0 -10   9      337.19      299.91     36.51 o 
   1 -10   9        2.36       16.92     33.63 o 
   2 -10   9       33.10       37.57     21.46 o 
   3 -10   9     1617.99     1807.19     75.76 o 
  -9  -9   9      835.87      882.35     76.16 o 
  -8  -9   9      273.11      247.71     53.60 o 
  -7  -9   9      280.24      326.89     54.65 o 
  -6  -9   9       25.54       36.07     22.01 o 
  -5  -9   9      741.42      756.51     71.22 o 
  -4  -9   9     6772.36     7352.06    669.73 o 
  -3  -9   9      981.35     1014.60    131.75 o 
  -2  -9   9      923.61      838.18    133.13 o 
  -1  -9   9     2053.86     2188.84    222.43 o 
   0  -9   9     2961.59     3203.50    257.82 o 
   1  -9   9      636.46      667.41     48.02 o 
   2  -9   9        0.21       17.60     19.47 o 
 -10  -8   9       39.09       68.42     52.87 o 
  -9  -8   9     1935.16     2090.34     96.31 o 
  -8  -8   9      909.92      835.95     68.26 o 
  -7  -8   9      682.30      768.40     52.66 o 
  -6  -8   9     1419.27     1461.75     51.64 o 
  -5  -8   9      368.16      314.82     38.62 o 
  -4  -8   9     2297.26     2300.71    246.95 o 
  -3  -8   9     1086.47     1161.78    123.50 o 
  -2  -8   9     1814.45     1894.64    237.96 o 
  -1  -8   9      239.26      249.33     30.10 o 
   0  -8   9        4.11       24.71     13.85 o 
   1  -8   9     3428.17     3787.67    213.98 o 
   2  -8   9     1009.72      945.79     59.34 o 
   3  -8   9       16.84       21.36     26.35 o 
 -10  -7   9       52.13       32.00     50.74 o 
  -9  -7   9      718.50      722.79     67.22 o 
  -8  -7   9     2075.18     2318.33     91.66 o 
  -7  -7   9     1637.73     1726.31     57.35 o 
  -6  -7   9       19.85       23.15     19.39 o 
  -5  -7   9        7.11        8.08     21.41 o 
  -4  -7   9      262.94      285.26     27.91 o 
  -3  -7   9       82.50      108.28     30.52 o 
  -2  -7   9      427.09      366.83     44.79 o 
  -1  -7   9      596.69      684.53     95.47 o 
   0  -7   9        4.59        8.94     14.18 o 
   1  -7   9     1289.13     1058.93     55.10 o 
   2  -7   9     4775.64     4736.88    105.74 o 
   3  -7   9      245.68      251.43     42.95 o 
 -11  -6   9       54.07       67.50     44.75 o 
 -10  -6   9     1223.83     1246.02     89.27 o 
  -9  -6   9       15.55       22.44     41.90 o 
  -8  -6   9        4.71       22.55     33.49 o 
  -7  -6   9     1832.27     1950.17    102.01 o 
  -6  -6   9     5746.23     6195.84    535.44 o 
  -5  -6   9     1960.13     2225.94    225.38 o 
  -4  -6   9      232.03      237.90     29.20 o 
  -3  -6   9     2032.54     2078.03    310.39 o 
  -2  -6   9      273.49      240.63     59.69 o 
  -1  -6   9     2782.59     3063.67    359.60 o 
   0  -6   9     1221.05     1164.85     59.58 o 
   1  -6   9       77.23      100.63     32.58 o 
   2  -6   9      157.74      156.75     33.50 o 
   3  -6   9     2380.79     2356.48     83.64 o 
   4  -6   9      792.66      772.66     52.54 o 
 -11  -5   9      418.53      506.23     74.89 o 
 -10  -5   9       21.68       43.10     35.38 o 
  -9  -5   9       60.68       68.15     37.24 o 
  -8  -5   9      514.66      599.53     42.79 o 
  -7  -5   9     1301.81     1428.75     50.57 o 
  -6  -5   9        4.79       30.19     19.95 o 
  -5  -5   9     7972.63     8269.53    698.21 o 
  -4  -5   9       54.75       60.76     21.31 o 
  -3  -5   9     3803.37     4059.05    468.25 o 
  -2  -5   9      968.29     1018.69    119.76 o 
  -1  -5   9     1357.37     1126.02     53.43 o 
   0  -5   9     5431.40     5002.34    102.71 o 
   1  -5   9       75.91       75.58     33.91 o 
   2  -5   9      274.28      218.31     41.82 o 
   3  -5   9       60.44       42.45     31.46 o 
   4  -5   9     1287.76     1178.17     63.12 o 
   5  -5   9     1496.84     1551.35     77.51 o 
 -11  -4   9     1486.18     1523.26     63.55 o 
 -10  -4   9      564.25      526.71     87.74 o 
  -9  -4   9      147.75      127.43     28.86 o 
  -8  -4   9     4529.48     4712.47     74.41 o 
  -7  -4   9      120.59       86.94     14.99 o 
  -6  -4   9      163.05      191.60     21.08 o 
  -5  -4   9      104.07       94.80     20.24 o 
  -4  -4   9      665.76      760.96     32.84 o 
  -3  -4   9      471.43      446.86     52.91 o 
  -2  -4   9     2191.79     1938.43     70.69 o 
  -1  -4   9     1301.99     1193.50     58.60 o 
   0  -4   9      360.29      329.63     44.53 o 
   1  -4   9     3954.63     3539.76     92.78 o 
   2  -4   9     3012.91     2856.06     86.69 o 
   3  -4   9      137.58       97.43     30.92 o 
   4  -4   9       71.12       27.96     29.94 o 
   5  -4   9       22.90       62.16     33.02 o 
 -12  -3   9       56.19       12.63     33.78 o 
 -11  -3   9      109.97      134.73     43.51 o 
 -10  -3   9     5424.46     5722.72    303.26 o 
  -9  -3   9      179.47      197.03     32.03 o 
  -8  -3   9     1170.10     1197.27     32.46 o 
  -7  -3   9     2524.61     2628.64     40.17 o 
  -6  -3   9       10.68       24.91     12.50 o 
  -5  -3   9        9.72       36.96     14.01 o 
  -4  -3   9      193.33      239.14     23.33 o 
  -3  -3   9      203.30      157.23     26.76 o 
  -2  -3   9      152.50      153.55     35.74 o 
  -1  -3   9     1872.93     1736.36     65.84 o 
   0  -3   9     1224.82      947.07     55.12 o 
   1  -3   9      771.91      794.16    108.82 o 
   2  -3   9     1594.65     1643.92    128.63 o 
   3  -3   9     4095.50     4326.90    407.66 o 
   4  -3   9      459.04      572.24     48.54 o 
   5  -3   9      472.60      470.95     44.17 o 
   6  -3   9      832.03      753.80    111.32 o 
   7  -3   9       73.25       89.29     43.41 o 
   8  -3   9       25.87       12.62     43.67 o 
 -12  -2   9       52.81       38.07     32.03 o 
 -11  -2   9        3.74       31.91     36.87 o 
 -10  -2   9       33.15       58.36     34.69 o 
  -9  -2   9     2097.87     2129.06    221.99 o 
  -8  -2   9       89.67       98.32     15.76 o 
  -7  -2   9      233.62      251.01     20.41 o 
  -6  -2   9     3158.27     3484.14    123.65 o 
  -5  -2   9     1496.36     1462.18     39.55 o 
  -4  -2   9     3042.29     3116.64    380.64 o 
  -3  -2   9     2003.34     1841.26    247.64 o 
  -2  -2   9     2804.61     2781.06    389.34 o 
  -1  -2   9     8209.74     6938.06    107.18 o 
   0  -2   9      575.42      472.83     43.49 o 
   1  -2   9     2036.33     2092.40    178.12 o 
   2  -2   9      320.38      364.33     32.70 o 
   3  -2   9      430.32      439.20     48.01 o 
   4  -2   9     1640.19     1807.54    194.53 o 
   5  -2   9      308.35      300.06     33.83 o 
   6  -2   9        5.21        5.32     17.18 o 
   7  -2   9      727.85      867.45     81.12 o 
   8  -2   9      821.27      842.11     76.26 o 
 -12  -1   9      593.17      641.77     74.92 o 
 -11  -1   9        3.99       39.70     46.81 o 
 -10  -1   9     2933.59     2901.07    100.78 o 
  -9  -1   9     3352.98     3326.30    166.95 o 
  -8  -1   9     3879.87     3833.13     77.83 o 
  -7  -1   9     1206.99     1211.10     28.66 o 
  -6  -1   9       68.17       72.15     15.85 o 
  -5  -1   9      835.95      848.60     36.32 o 
  -4  -1   9    11383.08    11789.60   1371.47 o 
  -3  -1   9     8145.58     8238.98   1121.66 o 
  -2  -1   9      652.88      609.47     94.77 o 
  -1  -1   9     1238.83     1074.71    216.37 o 
   0  -1   9      123.14       83.76     28.14 o 
   1  -1   9     5111.68     5307.39    647.74 o 
   2  -1   9       39.55       91.26     27.64 o 
   3  -1   9      553.85      591.33     46.10 o 
   4  -1   9      121.88      112.28     23.81 o 
   5  -1   9     1544.88     1617.88    130.76 o 
   6  -1   9      480.88      461.11     62.64 o 
   7  -1   9      128.02      113.39     33.42 o 
   8  -1   9      316.70      306.96     61.51 o 
 -12   0   9      222.91      120.69     42.02 o 
 -11   0   9     2420.46     2193.30    101.51 o 
 -10   0   9       41.93       52.50     40.97 o 
  -9   0   9      768.61      779.09     42.97 o 
  -8   0   9      650.68      647.11     36.53 o 
  -7   0   9      202.66      210.81     29.67 o 
  -6   0   9     3912.16     4171.04    282.11 o 
  -5   0   9     1549.20     1529.76     77.42 o 
  -4   0   9      163.98      173.45     22.66 o 
  -3   0   9     4468.27     4236.03    672.70 o 
  -2   0   9      644.03      608.15     84.87 o 
  -1   0   9     3427.79     3315.34    641.54 o 
   0   0   9     1961.55     1986.31    235.84 o 
   1   0   9     3697.17     3112.33     87.99 o 
   2   0   9     7220.68     7534.98    927.06 o 
   3   0   9       28.16       21.46     15.41 o 
   4   0   9       73.13       75.06     24.27 o 
   5   0   9      142.42      100.20     25.64 o 
   6   0   9       46.18       65.61     27.67 o 
   7   0   9     1597.79     1660.08     97.22 o 
   8   0   9       71.25       35.70     38.68 o 
 -12   1   9      376.80      342.02     57.11 o 
 -11   1   9      119.18       52.08     32.56 o 
 -10   1   9     1457.10     1437.13     80.54 o 
  -9   1   9     1779.39     1786.83     57.93 o 
  -8   1   9       71.56       78.96     26.75 o 
  -7   1   9      379.99      405.51     33.15 o 
  -6   1   9      521.39      514.24     48.17 o 
  -5   1   9       42.82       82.82     23.05 o 
  -4   1   9       90.59      115.02     23.87 o 
  -3   1   9     1485.66     1389.75    185.49 o 
  -2   1   9        8.50       30.91     15.51 o 
  -1   1   9      112.77      137.43     24.03 o 
   0   1   9     4948.90     4867.01    728.50 o 
   1   1   9      855.98      715.26     59.09 o 
   2   1   9     2257.47     2403.78    214.94 o 
   3   1   9     4960.94     5297.01    428.17 o 
   4   1   9      259.31      227.90     35.63 o 
   5   1   9      115.38       91.59     27.36 o 
   6   1   9      155.33      146.59     35.40 o 
   7   1   9     1080.13     1044.24    103.81 o 
   8   1   9       79.38       68.39     46.16 o 
 -12   2   9       70.68       46.10     35.87 o 
 -11   2   9      122.32       64.04     35.61 o 
 -10   2   9      673.61      607.70     42.56 o 
  -9   2   9     1499.61     1549.02    104.47 o 
  -8   2   9       67.96       69.59     24.51 o 
  -7   2   9     1938.52     1976.26    182.34 o 
  -6   2   9        1.04       28.04     26.64 o 
  -5   2   9     7714.48     8150.02    863.82 o 
  -4   2   9      654.99      629.44     65.99 o 
  -3   2   9       17.98       43.79     19.53 o 
  -2   2   9     4939.83     4530.99    728.66 o 
  -1   2   9      905.57      883.90     83.87 o 
   0   2   9      124.95      151.54     29.39 o 
   1   2   9     2873.11     2941.98    336.31 o 
   2   2   9      232.90      229.92     31.22 o 
   3   2   9      567.88      548.53     63.84 o 
   4   2   9     2073.45     2099.09     96.11 o 
   5   2   9     1554.76     1590.36     98.73 o 
   6   2   9        1.45       66.65     29.25 o 
   7   2   9        0.22       20.50     29.27 o 
   8   2   9      627.77      665.54     72.63 o 
 -12   3   9      397.60      377.64     65.21 o 
 -11   3   9       17.73       54.83     37.46 o 
 -10   3   9     1593.37     1618.39     59.21 o 
  -9   3   9      176.84      109.43     27.00 o 
  -8   3   9     1827.62     1940.56     59.79 o 
  -7   3   9      708.87      791.26     55.27 o 
  -6   3   9       19.01       15.79     17.82 o 
  -5   3   9       61.08       73.73     20.24 o 
  -4   3   9    12681.44    12894.66   2006.15 o 
  -3   3   9     1088.65     1025.44    168.53 o 
  -2   3   9      688.80      691.05    126.16 o 
  -1   3   9      896.82      843.86    135.10 o 
   0   3   9     3361.65     3514.52    471.61 o 
   1   3   9       48.41       48.41     21.73 o 
   2   3   9      614.40      581.53     78.44 o 
   3   3   9      577.97      603.40     42.29 o 
   4   3   9       34.89       37.15     22.41 o 
   5   3   9      394.08      385.42     39.22 o 
   6   3   9     1433.78     1570.13     66.50 o 
   7   3   9        3.76       25.10     26.55 o 
 -11   4   9       86.52       48.67     44.90 o 
 -10   4   9     2013.04     2030.79    288.37 o 
  -9   4   9        6.54       48.53     28.85 o 
  -8   4   9      572.05      577.97     40.17 o 
  -7   4   9     1133.00     1233.74     63.13 o 
  -6   4   9       14.79       40.17     29.35 o 
  -5   4   9        3.62        9.99     17.31 o 
  -4   4   9       78.07       78.90     17.16 o 
  -3   4   9      893.25      889.74    149.03 o 
  -2   4   9     4450.48     4582.62    662.46 o 
  -1   4   9       20.40       35.66     18.06 o 
   0   4   9      780.12      808.89    184.24 o 
   1   4   9     2192.22     1980.04     78.74 o 
   2   4   9       50.07       78.47     27.33 o 
   3   4   9      844.30      821.99     81.90 o 
   4   4   9      100.25       99.68     18.28 o 
   5   4   9      201.62      181.94     33.04 o 
   6   4   9      992.33     1070.29     60.31 o 
   7   4   9       43.55       39.65     29.87 o 
 -11   5   9      304.58      298.11     39.51 o 
 -10   5   9       15.63       14.95     22.34 o 
  -9   5   9     1616.27     1797.32    140.67 o 
  -8   5   9      358.28      382.33     54.81 o 
  -7   5   9      579.60      605.92     55.02 o 
  -6   5   9     2867.13     3163.32     96.16 o 
  -5   5   9      430.22      420.17     42.14 o 
  -4   5   9       46.91       39.80     31.88 o 
  -3   5   9      164.45      180.08     50.81 o 
  -2   5   9      387.81      393.39    122.83 o 
  -1   5   9      223.14      276.97     47.63 o 
   0   5   9      339.82      367.96     28.90 o 
   1   5   9     1667.18     1396.77     74.46 o 
   2   5   9      156.66      185.92     31.27 o 
   3   5   9       19.65       24.24     21.56 o 
   4   5   9     1655.95     1831.76    141.13 o 
   5   5   9      201.76      196.10     31.13 o 
   6   5   9        9.25       44.86     25.52 o 
 -11   6   9       17.47       24.84     24.47 o 
 -10   6   9       95.13       57.31     26.40 o 
  -9   6   9      867.57      763.13     69.46 o 
  -8   6   9     2847.35     3147.10    104.76 o 
  -7   6   9      286.16      268.34     41.46 o 
  -6   6   9     1432.99     1416.92     79.49 o 
  -5   6   9      906.25      975.49     57.74 o 
  -4   6   9     4163.40     5087.61    114.18 o 
  -3   6   9       95.26       53.22     22.07 o 
  -2   6   9      161.03      175.92     22.27 o 
  -1   6   9     2227.96     2364.81    376.13 o 
   0   6   9      175.64      217.44     27.04 o 
   1   6   9       83.35      120.88     46.96 o 
   2   6   9      555.91      533.37     40.95 o 
   3   6   9       40.48       61.35     25.88 o 
   4   6   9       98.73       82.07     36.11 o 
   5   6   9      369.27      317.34     38.75 o 
   6   6   9      356.65      385.40     49.24 o 
 -11   7   9      119.53       81.08     36.32 o 
 -10   7   9       14.87       20.28     24.54 o 
  -9   7   9      744.77      749.87     68.34 o 
  -8   7   9     2173.48     2273.13     94.03 o 
  -7   7   9      892.55      864.45     64.30 o 
  -6   7   9      814.40      876.34     63.17 o 
  -5   7   9      109.22      102.64     32.90 o 
  -4   7   9       35.41       36.62     23.93 o 
  -3   7   9     5550.47     6512.46    130.54 o 
  -2   7   9      263.73      255.11     38.49 o 
  -1   7   9       20.85       20.93     14.09 o 
   0   7   9     1451.96     1224.19     62.58 o 
   1   7   9      497.95      502.13     55.92 o 
   2   7   9      980.27      950.03     79.17 o 
   3   7   9      412.78      447.71     58.81 o 
   4   7   9      684.88      701.10     51.58 o 
   5   7   9      813.57      766.03     54.39 o 
 -11   8   9     1005.79      959.71     89.93 o 
 -10   8   9      327.86      323.40     59.06 o 
  -9   8   9        8.22       36.55     33.70 o 
  -8   8   9     1385.20     1449.34     85.22 o 
  -7   8   9      641.03      625.28     61.17 o 
  -6   8   9       20.04       41.23     35.08 o 
  -5   8   9      192.69      221.60     51.28 o 
  -4   8   9        8.70       11.86     18.56 o 
  -3   8   9       10.08       -3.33     32.69 o 
  -2   8   9     1939.40     1860.71    274.40 o 
  -1   8   9       34.58       41.49     24.59 o 
   0   8   9      157.72      111.64     43.64 o 
   1   8   9      103.59      131.80     38.26 o 
   2   8   9     4819.40     4634.64    136.33 o 
   3   8   9     1414.23     1280.48     59.72 o 
   4   8   9       67.01       75.94     33.53 o 
   5   8   9      222.18      177.10     80.22 o 
 -10   9   9      213.33      177.00     64.53 o 
  -9   9   9      194.24       98.77     37.06 o 
  -8   9   9       47.62       56.45     37.80 o 
  -7   9   9     3648.72     3887.77    117.30 o 
  -6   9   9       27.01      -13.23     30.64 o 
  -5   9   9     2241.74     2524.41     99.64 o 
  -4   9   9      130.63      149.90     43.60 o 
  -3   9   9       30.24       18.65     23.33 o 
  -2   9   9     1567.12     1470.03     68.34 o 
  -1   9   9      804.15      813.00     63.67 o 
   0   9   9      961.69      836.82     61.23 o 
   1   9   9      251.18      223.57     55.60 o 
   2   9   9       27.12       46.97     29.14 o 
   3   9   9     1185.57     1110.47     53.33 o 
   4   9   9      239.98      192.10     41.10 o 
  -9  10   9     1108.19     1136.07     93.24 o 
  -8  10   9      171.09       79.09     48.09 o 
  -7  10   9      744.07      643.44     70.50 o 
  -6  10   9      600.21      645.68     68.69 o 
  -5  10   9     1155.82     1211.03     77.63 o 
  -4  10   9     2760.39     2930.75    100.55 o 
  -3  10   9      772.50      779.11     64.48 o 
  -2  10   9      296.43      332.51     46.48 o 
   0  10   9      145.15      128.69     41.33 o 
   1  10   9      476.50      396.39     46.68 o 
   2  10   9      202.71      210.89     40.08 o 
   3  10   9       21.39       30.50     29.39 o 
   4  10   9      692.69      675.59     56.13 o 
  -8  11   9        8.07       41.55     44.35 o 
  -7  11   9      805.10      746.98     78.37 o 
  -6  11   9      817.61      843.28     71.60 o 
  -5  11   9       54.46       38.91     33.97 o 
  -4  11   9     1295.70     1330.89     78.38 o 
  -3  11   9      280.17      226.04     40.29 o 
   0  11   9      257.91      293.59     57.83 o 
   1  11   9      842.04      776.83     50.14 o 
   2  11   9       91.94       50.50     27.19 o 
   3  11   9      134.21      145.46     35.64 o 
  -7  12   9      826.42      836.01     77.39 o 
  -6  12   9      993.79     1130.48     86.79 o 
  -5  12   9      123.52      130.03     51.53 o 
  -4  12   9       77.49       58.82     38.28 o 
  -3  12   9      298.06      173.62     35.13 o 
   1  12   9        1.12       36.03     29.72 o 
   2  12   9     1150.97      952.38     58.81 o 
  -6  13   9     1814.48     1865.04    105.24 o 
  -5  13   9      272.20      334.77     58.34 o 
  -4  13   9      812.04      750.18     74.28 o 
   1  13   9       70.45      127.98     53.34 o 
  -5  14   9     1636.06     1859.32    106.55 o 
  -4  14   9        0.40       39.88     34.79 o 
  -2 -15  10      135.21       85.13     45.94 o 
  -4 -14  10     1686.33     1763.53    132.85 o 
  -3 -14  10      496.63      543.98     52.13 o 
  -2 -14  10     1730.40     1711.32    157.96 o 
  -1 -14  10       35.43       31.18     26.59 o 
   0 -14  10     1143.93     1246.99     92.79 o 
   1 -14  10        0.52        8.57     44.95 o 
  -6 -13  10      215.30      260.33     62.72 o 
  -5 -13  10       31.36        8.77     27.83 o 
  -4 -13  10     1053.87     1014.09     57.35 o 
  -3 -13  10     1346.13     1450.80    142.11 o 
  -2 -13  10      447.05      414.15     40.31 o 
  -1 -13  10      183.58      289.57     66.16 o 
   0 -13  10      272.54      268.77     35.15 o 
   1 -13  10     1916.90     2299.94     97.61 o 
  -7 -12  10     1766.48     1848.03    107.66 o 
  -6 -12  10      216.11      343.93     68.74 o 
  -5 -12  10      108.91       65.40     34.14 o 
  -4 -12  10      888.51      813.81     78.72 o 
  -3 -12  10      552.63      512.03     61.33 o 
  -2 -12  10      175.96      113.57     24.78 o 
  -1 -12  10      630.81      709.13     45.10 o 
   0 -12  10      142.32      151.78     35.50 o 
   1 -12  10       48.62       64.03     41.41 o 
  -8 -11  10      296.79      396.09     71.89 o 
  -7 -11  10      459.77      511.83     68.46 o 
  -6 -11  10     2264.42     2345.15    192.52 o 
  -5 -11  10       94.76       81.39     29.85 o 
  -4 -11  10      503.33      556.57     62.59 o 
  -3 -11  10     3299.12     3474.37    350.52 o 
  -2 -11  10     1166.08     1221.93    116.84 o 
  -1 -11  10      658.18      661.11     42.59 o 
   0 -11  10        6.88       30.18     21.30 o 
   1 -11  10       16.44       14.65     29.47 o 
  -9 -10  10       25.56       84.63     55.78 o 
  -8 -10  10      369.19      302.93     68.38 o 
  -7 -10  10       11.72       37.30     41.13 o 
  -6 -10  10      155.48      175.22     31.46 o 
  -5 -10  10     1693.55     1879.28    107.32 o 
  -4 -10  10      429.64      402.56     46.26 o 
  -3 -10  10       84.40       73.43     23.29 o 
  -2 -10  10     2582.94     2879.75    229.70 o 
  -1 -10  10     1347.03     1396.86    102.64 o 
   0 -10  10      127.15      117.19     49.66 o 
   1 -10  10      307.91      251.10     39.54 o 
   2 -10  10        6.23       33.31     29.24 o 
  -9  -9  10        0.19       65.63     42.78 o 
  -8  -9  10     1922.52     1914.27     94.90 o 
  -7  -9  10       37.32       36.71     29.27 o 
  -6  -9  10       72.38       94.84     26.94 o 
  -5  -9  10       59.42       65.34     26.17 o 
  -4  -9  10       17.99       37.36     20.74 o 
  -3  -9  10      344.48      369.05     42.98 o 
  -2  -9  10     1017.02     1025.01    104.49 o 
  -1  -9  10     1353.95     1313.86     89.10 o 
   0  -9  10     1025.25     1076.79     61.00 o 
   1  -9  10     1111.99     1108.04     67.01 o 
   2  -9  10     2010.38     1912.77     75.28 o 
 -10  -8  10      656.99      685.86     70.79 o 
  -9  -8  10       15.50       31.08     40.82 o 
  -8  -8  10      136.88      129.53     47.62 o 
  -7  -8  10     2586.44     3013.55    103.37 o 
  -6  -8  10     1976.26     1910.86    139.58 o 
  -5  -8  10       61.33       91.66     27.67 o 
  -4  -8  10      183.09      173.03     36.69 o 
  -3  -8  10      907.45      955.03     95.92 o 
  -2  -8  10     1628.30     1730.18    178.01 o 
  -1  -8  10      487.23      420.73     52.88 o 
   0  -8  10      430.82      456.55     54.65 o 
   1  -8  10       49.34       36.68     31.44 o 
   2  -8  10       61.31       78.45     38.82 o 
   3  -8  10     4814.05     5063.76    117.61 o 
 -10  -7  10       73.68       84.16     54.63 o 
  -9  -7  10      169.03      127.94     38.40 o 
  -8  -7  10      145.94      181.45     38.35 o 
  -7  -7  10        0.92       31.90     29.46 o 
  -6  -7  10      469.90      366.72     42.98 o 
  -5  -7  10     4811.56     5310.83    615.89 o 
  -4  -7  10     2708.16     2756.18    317.75 o 
  -3  -7  10        4.53       43.44     20.20 o 
  -2  -7  10      835.32      746.55     54.72 o 
  -1  -7  10      695.20      701.14     52.78 o 
   0  -7  10      168.52      155.08     43.50 o 
   1  -7  10        7.66       20.63     18.31 o 
   2  -7  10     1173.54     1133.47     65.48 o 
   3  -7  10      414.21      323.14     47.77 o 
 -11  -6  10      263.69      297.61     67.17 o 
 -10  -6  10      134.35       74.18     29.84 o 
  -9  -6  10      241.02      200.12     55.80 o 
  -8  -6  10      159.97      126.75     25.88 o 
  -7  -6  10       15.56       27.49     21.08 o 
  -6  -6  10      101.27      105.71     21.12 o 
  -5  -6  10      352.95      277.40     31.16 o 
  -4  -6  10     2030.27     2194.61    131.69 o 
  -3  -6  10        1.10       20.71     18.54 o 
  -2  -6  10     1022.43      884.61     58.25 o 
  -1  -6  10     2594.27     2271.08     81.40 o 
   0  -6  10     2174.76     1969.51     77.75 o 
   1  -6  10      755.29      775.42     56.08 o 
   2  -6  10       77.85       56.25     30.64 o 
   3  -6  10      596.37      611.24     59.63 o 
   4  -6  10       54.12       35.70     33.99 o 
 -11  -5  10     1374.06     1358.92     78.39 o 
 -10  -5  10      753.56      787.85     72.05 o 
  -9  -5  10     1254.63     1269.66     81.54 o 
  -8  -5  10      910.38     1000.36     49.36 o 
  -7  -5  10      117.99       81.31     18.64 o 
  -6  -5  10       55.94       72.13     21.78 o 
  -5  -5  10      137.44      130.80     21.23 o 
  -4  -5  10      342.01      310.21     43.98 o 
  -3  -5  10     2186.99     1970.02     71.52 o 
  -2  -5  10      105.19      109.43     30.19 o 
  -1  -5  10       41.80       50.13     28.73 o 
   0  -5  10     1693.18     1327.74     63.85 o 
   1  -5  10     2951.61     2824.39     85.25 o 
   2  -5  10     1487.95     1381.43     66.00 o 
   3  -5  10      338.78      296.88     46.91 o 
   4  -5  10      607.32      634.17     56.30 o 
   5  -5  10        1.56       -3.04     37.69 o 
 -11  -4  10      551.14      511.46     61.73 o 
 -10  -4  10      612.61      669.52     64.52 o 
  -9  -4  10       78.70       82.10     19.06 o 
  -8  -4  10      490.01      443.69     27.78 o 
  -7  -4  10       14.91       27.65     15.29 o 
  -6  -4  10     6202.44     6721.79    215.47 o 
  -5  -4  10      199.86      190.47     42.86 o 
  -4  -4  10      490.67      445.26     44.45 o 
  -3  -4  10     3088.79     2882.98     85.52 o 
  -2  -4  10       24.85       26.71     27.74 o 
  -1  -4  10      176.93      171.89     45.07 o 
   0  -4  10     1224.75     1133.74     63.98 o 
   1  -4  10       12.30       38.65     27.67 o 
   2  -4  10     6434.01     5984.43    117.58 o 
   3  -4  10      225.74      142.66     38.71 o 
   4  -4  10     2147.32     2412.87     88.06 o 
   5  -4  10      302.30      225.89     42.28 o 
 -12  -3  10      105.43       68.94     36.14 o 
 -11  -3  10      617.37      492.95     58.88 o 
 -10  -3  10        5.53       44.85     27.97 o 
  -9  -3  10      296.41      305.99     32.12 o 
  -8  -3  10      925.24     1018.18     31.62 o 
  -7  -3  10      196.31      210.63     19.21 o 
  -6  -3  10       44.32       44.92     20.26 o 
  -5  -3  10     8702.54     8976.34    893.93 o 
  -4  -3  10     4807.07     4901.56    528.49 o 
  -3  -3  10       14.63       38.31     26.97 o 
  -2  -3  10      408.68      346.88     39.99 o 
  -1  -3  10     2021.91     1707.84     68.62 o 
   0  -3  10      149.67      116.77     38.06 o 
   1  -3  10     1852.94     1911.24    191.13 o 
   2  -3  10      904.26      865.07     98.84 o 
   3  -3  10      222.66      215.14     27.54 o 
   4  -3  10     1270.94     1370.53    120.97 o 
   5  -3  10     1339.34     1571.10    110.81 o 
   6  -3  10      360.11      392.25     38.63 o 
 -12  -2  10       42.21       56.87     41.36 o 
 -11  -2  10      104.49      113.45     51.74 o 
 -10  -2  10     1905.15     1874.75     90.47 o 
  -9  -2  10       86.36       62.44     18.18 o 
  -8  -2  10       90.03       67.82     15.15 o 
  -7  -2  10      933.64      952.40     32.78 o 
  -6  -2  10      601.96      587.93     36.90 o 
  -5  -2  10       15.61       28.91     16.02 o 
  -4  -2  10     1438.91     1378.71    145.72 o 
  -3  -2  10     3179.05     3198.26    497.46 o 
  -2  -2  10     1590.45     1674.63    310.43 o 
  -1  -2  10     1579.85     1361.45     62.66 o 
   0  -2  10     1871.72     1597.44     64.35 o 
   1  -2  10      696.34      730.55     71.75 o 
   2  -2  10       83.08       82.61     26.00 o 
   3  -2  10       47.26       57.49     20.99 o 
   4  -2  10      119.86      124.33     26.98 o 
   5  -2  10       10.68       16.62     25.69 o 
   6  -2  10      380.87      477.89     42.52 o 
   7  -2  10        5.30       37.71     43.48 o 
 -12  -1  10      617.06      578.44     71.74 o 
 -11  -1  10        3.18       32.12     30.92 o 
 -10  -1  10      417.61      438.11     63.93 o 
  -9  -1  10      584.27      575.33     40.41 o 
  -8  -1  10     2143.59     2315.10     61.53 o 
  -7  -1  10     5885.22     6029.41    109.95 o 
  -6  -1  10      594.45      568.18     47.33 o 
  -5  -1  10        3.20       21.13     16.43 o 
  -4  -1  10     1638.28     1627.74    197.90 o 
  -3  -1  10      215.39      219.98     26.67 o 
  -2  -1  10     2138.68     2063.04    311.07 o 
  -1  -1  10       26.60       31.57     15.40 o 
   0  -1  10       38.39       60.44     42.31 o 
   1  -1  10     8174.68     8487.09   1111.20 o 
   2  -1  10      170.33      174.72     30.37 o 
   3  -1  10      292.02      298.23     42.48 o 
   4  -1  10      934.56      988.21     46.76 o 
   5  -1  10     1217.36     1259.21    133.31 o 
   6  -1  10      102.18      125.79     37.34 o 
   7  -1  10      142.63      123.91     32.75 o 
 -12   0  10        0.83       19.27     50.55 o 
 -11   0  10      228.57      361.42     67.06 o 
 -10   0  10      471.21      323.03     58.80 o 
  -9   0  10     2788.87     2854.45    185.89 o 
  -8   0  10      920.71     1007.53     50.01 o 
  -7   0  10     1098.63     1197.78     62.80 o 
  -6   0  10     1149.76     1138.18     43.54 o 
  -5   0  10     4121.95     4188.89    500.96 o 
  -4   0  10       16.02       37.05     17.49 o 
  -3   0  10     3446.22     3419.02    502.12 o 
  -2   0  10     6658.56     6979.10   1101.22 o 
  -1   0  10     3695.70     3646.79    614.98 o 
   0   0  10      138.26      109.71     23.71 o 
   1   0  10      483.10      357.42     39.64 o 
   2   0  10     2394.26     2535.63    206.42 o 
   3   0  10     5634.11     6164.22    521.67 o 
   4   0  10      885.48      874.91     45.40 o 
   5   0  10        5.93       51.53     25.22 o 
   6   0  10     1372.42     1684.98    229.01 o 
   7   0  10       12.65       15.77     27.53 o 
 -12   1  10       14.36       28.43     40.02 o 
 -11   1  10       18.10        7.19     37.41 o 
 -10   1  10       20.49       37.83     25.81 o 
  -9   1  10     1132.99     1051.15     54.09 o 
  -8   1  10      371.82      398.48     36.25 o 
  -7   1  10      660.71      604.25     52.94 o 
  -6   1  10     1360.76     1456.39     56.54 o 
  -5   1  10      736.93      722.43     63.97 o 
  -4   1  10     4993.91     5057.35    576.48 o 
  -3   1  10      480.43      513.99     43.60 o 
  -2   1  10      833.98      802.62    134.05 o 
  -1   1  10      719.55      597.81    107.00 o 
   0   1  10      661.23      733.55     92.98 o 
   1   1  10      481.47      507.90     53.05 o 
   2   1  10      143.07      188.14     32.41 o 
   3   1  10      141.62      153.20     30.90 o 
   4   1  10     2955.28     3355.28    214.41 o 
   5   1  10       24.69       13.79     25.94 o 
   6   1  10      638.31      665.30     83.80 o 
   7   1  10      565.12      664.07     48.10 o 
 -11   2  10        0.76       60.51     38.78 o 
 -10   2  10        1.84        3.78     22.05 o 
  -9   2  10     2634.76     2818.53     71.45 o 
  -8   2  10      115.27       79.48     35.52 o 
  -7   2  10       86.71       54.76     28.04 o 
  -6   2  10       77.02       97.02     37.26 o 
  -5   2  10     1068.05     1074.11     84.38 o 
  -4   2  10      545.68      497.24     73.53 o 
  -3   2  10    10385.19    10320.66   1893.84 o 
  -2   2  10      309.28      345.93     32.08 o 
  -1   2  10      621.69      680.06    100.32 o 
   0   2  10      636.63      530.40     35.79 o 
   1   2  10     1453.80     1512.46    217.13 o 
   2   2  10      314.51      308.77     33.87 o 
   3   2  10        0.06       23.82     25.21 o 
   4   2  10      739.82      726.05    124.02 o 
   5   2  10      995.50     1001.01     50.09 o 
   6   2  10       89.03       71.98     26.65 o 
   7   2  10      344.56      302.83     63.81 o 
 -11   3  10     1478.49     1359.27     85.30 o 
 -10   3  10       31.10       43.35     20.48 o 
  -9   3  10       14.69        9.83     26.48 o 
  -8   3  10     2372.11     2575.08     95.73 o 
  -7   3  10       58.28       31.69     27.66 o 
  -6   3  10        8.65       14.82     18.51 o 
  -5   3  10        5.28       26.09     14.69 o 
  -4   3  10     1814.00     1803.98    264.59 o 
  -3   3  10     3597.00     3708.44    598.40 o 
  -2   3  10     5340.54     5530.38    846.42 o 
  -1   3  10     1098.03     1054.88    222.39 o 
   0   3  10     1911.29     2002.55    261.30 o 
   1   3  10       86.29       94.13     39.99 o 
   2   3  10     5639.47     5926.62    696.04 o 
   3   3  10      440.37      389.83     74.22 o 
   4   3  10     1606.04     1615.52    145.83 o 
   5   3  10     1151.79     1156.86     58.80 o 
   6   3  10        9.92       60.08     32.05 o 
 -11   4  10      113.93       47.51     20.38 o 
 -10   4  10     2650.92     2590.54    109.66 o 
  -9   4  10        4.36       -7.55     27.72 o 
  -8   4  10      724.11      711.29     64.40 o 
  -7   4  10     2417.71     2719.26     94.68 o 
  -6   4  10     2329.66     2592.91     94.97 o 
  -5   4  10     1617.13     1932.47     85.19 o 
  -4   4  10        4.41       15.41     11.02 o 
  -3   4  10     4237.11     4288.88    674.35 o 
  -2   4  10      738.77      729.19    104.59 o 
  -1   4  10      570.08      616.79     80.19 o 
   0   4  10     1892.73     2000.87    297.54 o 
   1   4  10       90.50       42.78     21.77 o 
   2   4  10       26.43       67.57     24.73 o 
   3   4  10     3609.65     3896.59    221.49 o 
   4   4  10        3.64       25.78     24.80 o 
   5   4  10      142.16      122.74     34.01 o 
   6   4  10        5.47       44.63     23.66 o 
 -11   5  10        1.58       31.03     28.84 o 
 -10   5  10       33.25        5.63     28.78 o 
  -9   5  10      184.07      155.19     54.98 o 
  -8   5  10     1086.31     1070.69     72.59 o 
  -7   5  10     1258.46     1382.04     75.83 o 
  -6   5  10      898.40      948.29     59.93 o 
  -5   5  10     3502.65     3983.56    102.69 o 
  -4   5  10     2558.12     2957.57     90.40 o 
  -3   5  10     2425.57     2498.56    415.75 o 
  -2   5  10      464.52      436.56     61.34 o 
  -1   5  10      116.79      139.78     28.25 o 
   0   5  10      372.15      376.17     85.10 o 
   1   5  10       40.86       44.43     38.21 o 
   2   5  10      288.24      196.30     59.29 o 
   3   5  10      149.43      146.40     36.25 o 
   4   5  10      460.28      399.08     40.55 o 
   5   5  10      417.38      309.23     36.37 o 
   6   5  10        4.37       35.88     47.94 o 
 -11   6  10      279.78      232.55     53.40 o 
 -10   6  10      121.86       89.84     39.79 o 
  -9   6  10       46.74       31.52     35.11 o 
  -8   6  10       76.95       81.29     41.81 o 
  -7   6  10      885.46      939.27     66.19 o 
  -6   6  10        7.22       -3.49     28.99 o 
  -5   6  10      270.77      264.01     50.47 o 
  -4   6  10      680.03      796.96     62.33 o 
  -3   6  10      219.47      189.70     35.63 o 
  -2   6  10     3122.91     3145.41    478.04 o 
  -1   6  10     2893.94     2945.39    476.66 o 
   0   6  10      140.67      135.41     42.22 o 
   1   6  10     1856.15     1675.71     80.92 o 
   2   6  10        6.36       26.18     19.67 o 
   3   6  10      266.37      316.21     46.15 o 
   4   6  10      596.89      569.76     53.98 o 
   5   6  10      117.53      118.94     37.20 o 
 -11   7  10      809.89      650.80     77.17 o 
 -10   7  10      291.89      265.00     62.82 o 
  -9   7  10       42.71       65.37     44.35 o 
  -8   7  10      627.18      662.09     65.78 o 
  -7   7  10     1824.32     1999.17     89.78 o 
  -6   7  10      952.93     1079.17     75.81 o 
  -5   7  10        0.99       50.30     42.08 o 
  -4   7  10        2.17       25.71     27.50 o 
  -3   7  10       87.17      126.59     39.93 o 
  -2   7  10       11.03       52.29     20.33 o 
  -1   7  10     6004.78     6223.51    926.53 o 
   0   7  10      126.75       61.31     36.04 o 
   1   7  10     2398.72     2235.83     91.68 o 
   2   7  10     1568.42     1586.20     63.00 o 
   3   7  10      342.18      317.37     46.82 o 
   4   7  10       17.56       46.56     27.46 o 
   5   7  10      138.02      154.44     40.94 o 
 -10   8  10      391.72      365.40     57.05 o 
  -9   8  10     1191.06     1176.14     92.19 o 
  -8   8  10      236.48      161.34     49.13 o 
  -7   8  10       29.30       43.72     38.88 o 
  -6   8  10     5610.34     6298.63    140.67 o 
  -5   8  10        9.28       16.53     21.45 o 
  -4   8  10     1023.26     1047.66     69.73 o 
  -3   8  10      147.00       87.81     25.94 o 
  -2   8  10     2700.15     2658.98    464.35 o 
  -1   8  10     1907.68     1690.20     78.80 o 
   0   8  10     1183.95     1139.31     70.94 o 
   1   8  10       23.46       34.48     28.40 o 
   2   8  10      123.08       95.83     29.35 o 
   3   8  10      286.32      224.03     38.26 o 
   4   8  10     2514.33     2511.23    130.53 o 
  -9   9  10      356.27      286.67     54.05 o 
  -8   9  10     2427.22     2450.99    102.32 o 
  -7   9  10      101.73       67.25     37.12 o 
  -6   9  10      731.36      685.02     65.97 o 
  -5   9  10     1734.75     1871.84     90.89 o 
  -4   9  10     3669.83     3903.17    112.36 o 
  -3   9  10     1524.69     1567.07     73.88 o 
  -2   9  10      550.48      501.89     56.46 o 
  -1   9  10     1458.81     1379.23     80.62 o 
   0   9  10      242.56      256.44     52.00 o 
   1   9  10      123.20       73.85     44.91 o 
   2   9  10      727.31      708.96     52.82 o 
   3   9  10      140.03       96.09     29.51 o 
   4   9  10       25.76       41.53     40.55 o 
  -9  10  10        0.23       31.24     44.32 o 
  -8  10  10      365.37      288.51     65.04 o 
  -7  10  10      152.56      138.84     46.86 o 
  -6  10  10      132.93       75.31     51.61 o 
  -5  10  10       36.15       67.39     38.79 o 
  -4  10  10      472.82      387.32     48.54 o 
  -3  10  10      708.02      778.46     68.20 o 
   0  10  10     1746.72     1655.72     91.07 o 
   1  10  10      290.82      207.50     53.35 o 
   2  10  10      331.87      283.62     41.21 o 
   3  10  10        0.71        9.68     29.51 o 
  -8  11  10     1471.86     1584.76    108.64 o 
  -7  11  10     1336.15     1310.86     87.71 o 
  -6  11  10       66.04       28.75     40.58 o 
  -5  11  10      522.79      537.84     66.00 o 
  -4  11  10       65.38       62.20     41.04 o 
  -3  11  10       96.15       47.60     41.78 o 
   0  11  10       24.39       28.70     35.66 o 
   1  11  10      425.58      409.82     43.45 o 
   2  11  10      313.31      244.51     38.90 o 
  -6  12  10      916.46     1021.79     91.26 o 
  -5  12  10     1933.18     1873.24    100.36 o 
  -4  12  10      107.12       70.15     48.66 o 
  -3  12  10      672.54      601.94     64.83 o 
   1  12  10      362.67      324.69     46.68 o 
  -5  13  10       47.06      106.02     53.81 o 
  -4  13  10     1845.63     2051.96     99.67 o 
  -4 -14  11       21.92       24.97     41.20 o 
  -3 -14  11      611.89      512.17     60.46 o 
  -2 -14  11        2.19       10.00     33.28 o 
  -1 -14  11      130.91      158.69     52.46 o 
  -6 -13  11     1102.68     1205.70     87.60 o 
  -5 -13  11        1.16       33.96     43.46 o 
  -4 -13  11      153.15      120.86     31.49 o 
  -3 -13  11      378.51      358.01     65.77 o 
  -2 -13  11      394.04      315.21     62.14 o 
  -1 -13  11       75.62       47.80     27.02 o 
   0 -13  11        9.62       30.92     36.82 o 
  -7 -12  11      203.55      275.72     59.47 o 
  -6 -12  11      166.18      171.73     45.78 o 
  -5 -12  11     2218.08     2272.26    149.43 o 
  -4 -12  11      255.82      227.50     39.91 o 
  -3 -12  11      326.92      435.35     43.83 o 
  -2 -12  11     1749.00     1745.47     90.35 o 
  -1 -12  11      442.02      440.80     59.25 o 
   0 -12  11      357.52      432.83     58.81 o 
  -8 -11  11       26.47       23.30     47.60 o 
  -7 -11  11       12.10       38.47     23.44 o 
  -6 -11  11      127.97      145.33     39.46 o 
  -5 -11  11      356.56      237.25     88.28 o 
  -4 -11  11     1416.05     1476.76    135.37 o 
  -3 -11  11      366.04      333.66     52.64 o 
  -2 -11  11        2.84       31.37     22.31 o 
  -1 -11  11     1389.26     1344.35     77.05 o 
   0 -11  11     3475.43     3763.02    115.98 o 
   1 -11  11      450.67      436.62     51.09 o 
  -8 -10  11      365.77      349.70     61.83 o 
  -7 -10  11      426.93      356.61     39.56 o 
  -6 -10  11      126.09      120.68     59.32 o 
  -5 -10  11      645.08      591.86     68.45 o 
  -4 -10  11        9.55       13.90     23.90 o 
  -3 -10  11      309.70      268.74     51.69 o 
  -2 -10  11      688.30      656.02     67.25 o 
  -1 -10  11        4.50       43.41     35.02 o 
   0 -10  11      721.19      780.88     61.33 o 
   1 -10  11     3428.39     3691.61    106.08 o 
   2 -10  11       28.08       19.80     31.40 o 
  -9  -9  11       20.66       31.46     40.82 o 
  -8  -9  11     1686.46     1671.62     61.51 o 
  -7  -9  11      310.31      288.03     48.13 o 
  -6  -9  11     1439.02     1512.86     78.23 o 
  -5  -9  11      374.34      336.41     53.42 o 
  -4  -9  11     1097.13     1099.05     79.23 o 
  -3  -9  11      175.45      148.22     51.52 o 
  -2  -9  11       12.76       32.07     21.93 o 
  -1  -9  11     1025.21      929.98     68.68 o 
   0  -9  11       86.21       61.53     36.90 o 
   1  -9  11      524.54      456.09     45.88 o 
   2  -9  11     1941.17     2136.46     87.74 o 
 -10  -8  11        2.66        7.75     43.84 o 
  -9  -8  11      214.84      240.27     49.62 o 
  -8  -8  11      739.21      752.11     47.85 o 
  -7  -8  11       86.03       81.01     39.96 o 
  -6  -8  11     1859.11     1915.61    173.07 o 
  -5  -8  11     5540.24     5150.95    130.84 o 
  -4  -8  11      788.08      757.14     61.72 o 
  -3  -8  11      475.15      383.85     53.83 o 
  -2  -8  11       40.44       27.87     21.40 o 
  -1  -8  11     3004.11     3048.66     96.47 o 
   0  -8  11       98.25       92.28     37.51 o 
   1  -8  11       12.76        6.17     29.61 o 
   2  -8  11      956.73      961.41     65.07 o 
   3  -8  11      115.70      105.86     42.67 o 
 -10  -7  11      138.76       88.12     49.94 o 
  -9  -7  11     2318.01     2441.51    100.26 o 
  -8  -7  11      166.11      140.52     35.13 o 
  -7  -7  11     1529.08     1442.65     82.90 o 
  -6  -7  11      229.99      152.03     36.27 o 
  -5  -7  11       47.90       62.15     40.71 o 
  -4  -7  11        6.35       19.28     34.41 o 
  -3  -7  11     5524.95     5176.92    117.53 o 
  -2  -7  11       26.77       38.73     30.44 o 
  -1  -7  11       32.41       45.77     36.33 o 
   0  -7  11     4259.29     4401.43    115.59 o 
   1  -7  11      840.34      800.88     64.26 o 
   2  -7  11        4.66      -23.76     37.62 o 
   3  -7  11      243.05      154.16     28.21 o 
 -11  -6  11     1139.96     1029.86     87.51 o 
 -10  -6  11      401.61      344.52     63.05 o 
  -9  -6  11      548.46      634.77     45.59 o 
  -8  -6  11     1258.92     1253.48     51.20 o 
  -7  -6  11      166.89      128.78     36.11 o 
  -6  -6  11        3.77       50.00     37.87 o 
  -5  -6  11      125.92      127.09     32.12 o 
  -4  -6  11       18.99       13.12     34.05 o 
  -3  -6  11      444.34      329.24     38.98 o 
  -2  -6  11     2047.90     1876.54     77.33 o 
  -1  -6  11       12.59       12.41     19.38 o 
   0  -6  11       24.86       30.68     24.66 o 
   1  -6  11     1750.85     1847.56     83.09 o 
   2  -6  11      205.57      155.14     38.76 o 
   3  -6  11       75.59       57.09     26.44 o 
   4  -6  11      606.39      612.33     59.67 o 
 -11  -5  11       22.18       12.11     46.88 o 
 -10  -5  11      906.39      928.60     74.63 o 
  -9  -5  11       93.55       87.78     24.72 o 
  -8  -5  11      306.56      308.87     48.02 o 
  -7  -5  11     5457.77     5856.52    130.40 o 
  -6  -5  11      238.40      243.72     47.11 o 
  -5  -5  11      200.69      206.34     45.81 o 
  -4  -5  11      410.90      384.67     47.62 o 
  -3  -5  11      320.32      334.31     46.83 o 
  -2  -5  11      869.63      751.92     56.43 o 
  -1  -5  11     2258.69     2082.38     77.53 o 
   0  -5  11      390.49      277.69     47.89 o 
   1  -5  11      207.67      156.95     32.40 o 
   2  -5  11       75.85       74.13     36.93 o 
   3  -5  11     1480.85     1629.93     81.90 o 
   4  -5  11       51.62       53.07     38.78 o 
   5  -5  11       55.72       78.13     37.17 o 
 -10  -4  11     1178.47     1247.84     76.30 o 
  -9  -4  11     1924.31     1985.55     81.80 o 
  -8  -4  11      751.36      891.98     51.47 o 
  -7  -4  11        3.37       32.08     21.84 o 
  -6  -4  11     1784.44     1736.46     78.93 o 
  -5  -4  11     1396.32     1462.97     73.25 o 
  -4  -4  11     4321.51     4309.42    104.11 o 
  -3  -4  11       91.36      115.57     36.19 o 
  -2  -4  11     4479.06     3897.73    100.29 o 
  -1  -4  11     2289.79     1993.25     75.32 o 
   0  -4  11     2799.85     2647.52     86.23 o 
   1  -4  11      380.38      400.68     48.69 o 
   2  -4  11       35.60       39.32     38.87 o 
   3  -4  11     1291.84     1272.85     72.67 o 
   4  -4  11     2550.92     2727.87     99.43 o 
   5  -4  11       10.86       29.85     40.85 o 
 -10  -3  11      100.66       65.54     36.45 o 
  -9  -3  11     1505.36     1571.19     52.19 o 
  -8  -3  11       36.45       52.02     19.02 o 
  -7  -3  11       17.22       40.05     17.04 o 
  -6  -3  11     1625.15     1642.38     92.76 o 
  -5  -3  11      138.23      124.56     26.91 o 
  -4  -3  11     3274.04     3282.30    400.02 o 
  -3  -3  11      339.78      242.94     35.96 o 
  -2  -3  11     2564.60     2338.02     82.35 o 
  -1  -3  11      784.68      783.90     56.95 o 
   0  -3  11       70.60      107.87     39.15 o 
   1  -3  11     5966.57     5638.44    118.55 o 
   2  -3  11      145.51      120.08     34.58 o 
   3  -3  11      279.80      229.77     45.93 o 
   4  -3  11      287.27      273.07     54.24 o 
   5  -3  11       61.52       58.95     37.78 o 
   6  -3  11        2.64        5.27     44.72 o 
 -12  -2  11       74.63       45.53     27.10 o 
 -11  -2  11     1995.14     1920.49     94.98 o 
 -10  -2  11      174.41      110.32     47.97 o 
  -9  -2  11        0.49       34.23     22.37 o 
  -8  -2  11     1730.46     1793.27     69.07 o 
  -7  -2  11     2531.33     2602.53     60.15 o 
  -6  -2  11      493.86      492.90     63.68 o 
  -5  -2  11      127.81      151.73     26.80 o 
  -4  -2  11       79.31       62.45     23.59 o 
  -3  -2  11     1267.29     1292.75    209.50 o 
  -2  -2  11       37.56       20.57     24.44 o 
  -1  -2  11      541.81      495.34     50.05 o 
   0  -2  11     1894.36     1831.94     80.14 o 
   1  -2  11       17.67       21.59     14.65 o 
   2  -2  11     2434.81     2679.88    242.53 o 
   3  -2  11      381.12      379.84     36.45 o 
   4  -2  11      954.75     1115.34     50.34 o 
   5  -2  11      427.49      459.10     42.29 o 
   6  -2  11      210.16      161.31     32.09 o 
   7  -2  11       77.82       48.39     32.66 o 
 -12  -1  11        0.61       32.05     43.06 o 
 -11  -1  11       38.98       73.15     44.79 o 
 -10  -1  11     1455.00     1467.68     78.23 o 
  -9  -1  11      721.14      601.89     42.88 o 
  -8  -1  11     1039.22     1162.05     68.04 o 
  -7  -1  11     1133.49     1229.16     94.44 o 
  -6  -1  11     3101.68     3277.37    244.81 o 
  -5  -1  11      943.21      879.82     41.80 o 
  -4  -1  11       23.24       30.77     18.93 o 
  -3  -1  11     3738.59     3845.77    478.87 o 
  -2  -1  11     2031.10     2045.76    368.74 o 
  -1  -1  11      233.75      149.76     38.26 o 
   0  -1  11       27.58       35.51     24.25 o 
   1  -1  11       17.61       25.76     14.57 o 
   2  -1  11      523.47      589.85     88.18 o 
   3  -1  11     3585.02     3865.94    344.21 o 
   4  -1  11      714.18      738.47     43.17 o 
   5  -1  11       53.56       69.72     25.76 o 
   6  -1  11      141.11      169.53     68.80 o 
   7  -1  11      607.49      659.10     73.68 o 
 -11   0  11      657.71      620.98     72.84 o 
 -10   0  11     1066.89     1089.91     53.43 o 
  -9   0  11        2.34       10.12     17.12 o 
  -8   0  11      272.38      197.09     37.23 o 
  -7   0  11     1031.61     1109.08     66.77 o 
  -6   0  11      305.89      328.33     34.56 o 
  -5   0  11     2931.63     3274.92    273.04 o 
  -4   0  11     1612.50     1582.14    149.43 o 
  -3   0  11      768.53      759.74     84.38 o 
  -2   0  11     2074.01     2231.31    231.67 o 
  -1   0  11     3706.67     3864.34    634.53 o 
   0   0  11     3359.72     3043.40     96.00 o 
   1   0  11      362.15      408.24     43.59 o 
   2   0  11     1238.49     1328.55    182.74 o 
   3   0  11       71.99       75.07     25.81 o 
   4   0  11      415.84      476.71     73.34 o 
   5   0  11     1927.23     2288.22    207.25 o 
   6   0  11       28.26       32.45     21.63 o 
 -11   1  11      128.43       44.68     29.48 o 
 -10   1  11      792.92      797.07     48.01 o 
  -9   1  11      569.74      535.37     83.06 o 
  -8   1  11     2678.67     3130.05     95.82 o 
  -7   1  11      209.64      176.65     46.30 o 
  -6   1  11       24.95       28.74     16.95 o 
  -5   1  11        1.06       18.38     17.40 o 
  -4   1  11     1582.73     1503.52    240.61 o 
  -3   1  11     1959.91     1892.58    247.76 o 
  -2   1  11     3524.35     3733.94    514.32 o 
  -1   1  11     1065.73     1123.84    163.39 o 
   0   1  11     1176.58     1221.04    231.88 o 
   1   1  11      204.61      185.42     37.62 o 
   2   1  11     1349.30     1324.79    197.22 o 
   3   1  11      719.99      693.77     49.16 o 
   4   1  11       65.79       59.71     25.08 o 
   5   1  11      164.14      170.83     36.16 o 
   6   1  11       87.50      118.04     41.26 o 
 -11   2  11       86.60       86.97     34.95 o 
 -10   2  11      894.09      902.85    105.39 o 
  -9   2  11      245.49      284.19     52.78 o 
  -8   2  11       16.22       36.98     34.58 o 
  -7   2  11      851.31      901.62     61.15 o 
  -6   2  11      250.17      221.90     44.07 o 
  -5   2  11       52.91       53.44     18.94 o 
  -4   2  11      256.61      258.03     27.68 o 
  -3   2  11      494.68      501.58     51.44 o 
  -2   2  11      237.42      261.22     48.90 o 
  -1   2  11      404.51      413.18     43.75 o 
   0   2  11      248.03      240.92     44.01 o 
   1   2  11     1019.04      955.47     64.35 o 
   2   2  11        2.60       11.30     16.49 o 
   3   2  11     1154.55     1258.20     58.38 o 
   4   2  11      169.71      150.49     37.54 o 
   5   2  11       29.92       17.36     25.64 o 
   6   2  11      434.85      356.25     43.09 o 
 -11   3  11      311.46      229.81     50.46 o 
 -10   3  11       51.01       29.80     32.63 o 
  -9   3  11     1165.30     1156.59     77.07 o 
  -8   3  11       28.89       16.45     28.10 o 
  -7   3  11      775.51      842.22     62.62 o 
  -6   3  11     2013.40     2132.82     88.50 o 
  -5   3  11       16.53       15.99     13.65 o 
  -4   3  11     1830.56     1850.33    206.28 o 
  -3   3  11      628.01      630.71    120.27 o 
  -2   3  11     3478.36     3572.92    516.06 o 
  -1   3  11      923.12     1009.69    172.99 o 
   0   3  11      520.12      527.21     34.73 o 
   1   3  11      109.83       64.27     40.67 o 
   2   3  11      306.53      344.63     37.53 o 
   3   3  11       17.28       28.66     28.53 o 
   4   3  11     2601.16     2664.63    131.98 o 
   5   3  11       91.74      116.24     33.29 o 
 -11   4  11      508.34      529.96     55.77 o 
 -10   4  11      416.01      324.07     55.78 o 
  -9   4  11      678.27      559.38     60.49 o 
  -8   4  11     3447.21     3648.07    111.89 o 
  -7   4  11      151.44      164.85     45.21 o 
  -6   4  11     1381.09     1524.98     76.99 o 
  -5   4  11      150.28      173.10     43.59 o 
  -4   4  11     3641.74     3868.92    500.29 o 
  -3   4  11       56.09       40.20     16.92 o 
  -2   4  11      298.59      281.45     72.16 o 
  -1   4  11     3190.04     3630.51    438.41 o 
   0   4  11        3.21       14.33     17.24 o 
   1   4  11      469.45      329.81     54.97 o 
   2   4  11      326.46      235.36     36.35 o 
   3   4  11      240.36      214.72     44.25 o 
   4   4  11      371.17      363.94     79.99 o 
   5   4  11      811.52      733.91     57.10 o 
 -11   5  11      845.32      898.91     77.34 o 
 -10   5  11       93.23       89.31     48.68 o 
  -9   5  11     1672.19     1768.90     90.81 o 
  -8   5  11     1291.50     1253.60     79.84 o 
  -7   5  11      377.36      381.11     50.47 o 
  -6   5  11       25.63       49.90     32.42 o 
  -5   5  11       91.71      113.96     41.38 o 
  -4   5  11      167.49      212.72     48.67 o 
  -3   5  11     1424.51     1425.52    243.72 o 
  -2   5  11       59.98       61.49     22.46 o 
  -1   5  11      803.99      796.92     99.30 o 
   0   5  11     3178.66     2968.19     97.34 o 
   1   5  11     1834.00     1551.14     82.11 o 
   2   5  11      776.77      721.31     57.88 o 
   3   5  11       39.57       16.87     33.47 o 
   4   5  11      632.31      737.25     56.69 o 
   5   5  11       19.18       49.70     36.11 o 
 -11   6  11      611.63      578.16     68.22 o 
 -10   6  11      153.07      150.01     55.27 o 
  -9   6  11     1534.10     1740.12     92.24 o 
  -8   6  11     1920.91     2036.85     97.28 o 
  -7   6  11     1105.66     1088.69     79.38 o 
  -6   6  11      960.96     1028.49     69.25 o 
  -5   6  11        0.38       13.51     20.36 o 
  -4   6  11      150.93      102.03     30.58 o 
  -3   6  11        7.47       14.67     14.36 o 
  -2   6  11     2022.11     2133.81    359.39 o 
  -1   6  11      163.70      138.26     27.83 o 
   0   6  11        6.68       25.59     36.46 o 
   1   6  11     2436.20     2010.21     89.42 o 
   2   6  11     2053.01     2014.43    181.07 o 
   3   6  11       86.00       69.68     50.30 o 
   4   6  11       72.08      101.16     31.82 o 
 -10   7  11      621.58      631.69     84.05 o 
  -9   7  11     1010.74     1094.39     80.43 o 
  -8   7  11       17.63       80.63     44.90 o 
  -7   7  11      704.78      719.76     64.92 o 
  -6   7  11      151.83       89.45     42.83 o 
  -5   7  11     3387.19     3938.01    111.43 o 
  -4   7  11        2.87       12.10     24.12 o 
  -3   7  11      517.10      581.72     56.49 o 
  -2   7  11     4011.90     4203.07    589.55 o 
  -1   7  11        3.15       20.07     27.73 o 
   0   7  11      523.08      419.41     52.27 o 
   1   7  11       54.73       61.43     36.15 o 
   2   7  11        1.16       28.46     22.44 o 
   3   7  11      852.03      844.77     56.35 o 
   4   7  11      414.75      421.76     50.98 o 
  -9   8  11      467.77      391.59     61.96 o 
  -8   8  11      127.91       68.11     44.06 o 
  -7   8  11      532.48      469.36     61.46 o 
  -6   8  11      112.10       71.33     34.83 o 
  -5   8  11     1038.56     1236.19     71.46 o 
  -4   8  11     2998.61     3691.20    111.07 o 
  -3   8  11     1425.64     1576.10     78.41 o 
  -2   8  11        3.13       18.39     28.63 o 
  -1   8  11      388.58      235.64     43.10 o 
   0   8  11     3040.63     2780.63    101.37 o 
   1   8  11      161.85      174.69     42.13 o 
   2   8  11       74.47       85.03     37.21 o 
   3   8  11      359.75      211.58     54.69 o 
  -9   9  11      457.82      478.57     71.17 o 
  -8   9  11      721.25      970.62     93.95 o 
  -7   9  11      852.03      985.66     79.40 o 
  -6   9  11      444.16      648.86     76.75 o 
  -5   9  11      128.46      127.17     54.13 o 
  -4   9  11       87.46       31.32     31.72 o 
  -3   9  11      373.78      428.46     55.83 o 
  -1   9  11       53.48       47.16     38.95 o 
   0   9  11       48.28       18.02     30.02 o 
   1   9  11     1721.75     1648.28     70.39 o 
   2   9  11       57.37       82.86     41.00 o 
  -8  10  11      839.12     1058.64     90.86 o 
  -7  10  11      394.71      359.65     64.65 o 
  -6  10  11      336.04      231.60     60.87 o 
  -5  10  11        1.43       29.27     37.80 o 
  -4  10  11       11.98        0.62     24.66 o 
  -3  10  11      522.09      571.66     62.77 o 
   0  10  11      122.02       69.95     44.75 o 
   1  10  11        6.48       15.49     29.65 o 
   2  10  11     1484.90     1488.78    167.00 o 
  -7  11  11       20.32       11.26     38.25 o 
  -6  11  11     1374.11     1240.21     82.86 o 
  -5  11  11      707.91      710.72     77.23 o 
  -4  11  11      319.35      274.59     52.84 o 
  -3  11  11      474.12      542.48     62.25 o 
   1  11  11       17.05       58.14     37.16 o 
  -5  12  11      565.40      567.75     69.94 o 
  -4  12  11        4.28      -23.89     41.02 o 
  -4  13  11        2.95       88.22     49.62 o 
  -2 -13  12      290.16      286.12     68.00 o 
  -1 -13  12      610.16      672.46     69.14 o 
   0 -13  12        2.65       14.99     43.72 o 
  -4 -12  12       97.94      115.16     58.09 o 
  -3 -12  12     1104.46     1084.42     87.13 o 
  -2 -12  12      397.27      369.84     67.13 o 
  -1 -12  12     1359.47     1487.52     89.05 o 
   0 -12  12      575.98      601.61     75.22 o 
  -6 -11  12      204.18      163.54     58.14 o 
  -5 -11  12      122.18      180.53     67.75 o 
  -4 -11  12      381.79      351.83     61.45 o 
  -3 -11  12      179.01      149.31     46.86 o 
  -2 -11  12      556.24      599.29     69.26 o 
  -1 -11  12      108.79      171.50     55.41 o 
   0 -11  12      443.90      444.56     64.25 o 
   1 -11  12      333.39      283.76     59.78 o 
  -7 -10  12      724.08      738.28     73.85 o 
  -6 -10  12      557.19      466.96     62.97 o 
  -5 -10  12      169.06      150.49     57.68 o 
  -4 -10  12       54.29       30.76     34.56 o 
  -3 -10  12     1378.67     1407.78     85.14 o 
  -2 -10  12      179.89      144.42     44.92 o 
  -1 -10  12       13.13       37.21     44.36 o 
   0 -10  12        8.96       38.92     30.67 o 
   1 -10  12       83.05       68.91     33.10 o 
   2 -10  12      214.59      199.57     46.94 o 
  -8  -9  12      249.13      158.29     56.61 o 
  -7  -9  12       82.01       15.90     43.45 o 
  -6  -9  12      654.07      544.61     66.71 o 
  -5  -9  12     1204.26      945.90     75.88 o 
  -4  -9  12       15.17       62.30     45.39 o 
  -3  -9  12     1009.87      842.25     65.97 o 
  -2  -9  12     3508.77     3447.58    109.65 o 
  -1  -9  12       26.70       30.26     34.98 o 
   0  -9  12      286.40      273.28     56.28 o 
   1  -9  12        9.28       16.61     37.25 o 
   2  -9  12      137.38       68.23     33.31 o 
  -8  -8  12        2.59       45.87     43.48 o 
  -7  -8  12       11.43       41.05     35.98 o 
  -6  -8  12       31.55       56.87     38.64 o 
  -5  -8  12       97.78      142.48     49.50 o 
  -4  -8  12     1924.38     1909.71     89.03 o 
  -3  -8  12       20.01       37.97     37.63 o 
  -2  -8  12      251.50      218.41     41.77 o 
  -1  -8  12     1896.95     1981.27     85.56 o 
   0  -8  12        5.21       33.20     34.66 o 
   1  -8  12     1897.24     1920.65     87.16 o 
   2  -8  12      197.28      104.21     31.82 o 
   3  -8  12      146.42      172.04     53.13 o 
  -9  -7  12      439.63      465.96     64.66 o 
  -8  -7  12      228.32      191.39     42.09 o 
  -7  -7  12     2956.96     2833.50    106.29 o 
  -6  -7  12        4.91       29.31     27.65 o 
  -5  -7  12       84.22       62.76     36.52 o 
  -4  -7  12     1183.48     1076.53     72.23 o 
  -3  -7  12       97.69       97.01     39.87 o 
  -2  -7  12      136.45      107.92     33.86 o 
  -1  -7  12      565.60      652.05     64.15 o 
   0  -7  12      653.37      582.32     64.33 o 
   1  -7  12      521.06      475.49     61.45 o 
   2  -7  12     2500.55     2524.02    101.41 o 
   3  -7  12     3126.29     3292.76    109.56 o 
  -9  -6  12      206.58      204.44     53.67 o 
  -8  -6  12       73.97       67.56     37.63 o 
  -7  -6  12      287.94      243.91     58.19 o 
  -6  -6  12     3132.44     3229.91    105.49 o 
  -5  -6  12       67.76       65.25     31.78 o 
  -4  -6  12        1.92       17.50     34.52 o 
  -3  -6  12     1582.10     1463.02     72.10 o 
  -2  -6  12      122.85      148.71     45.24 o 
  -1  -6  12        6.31      -13.09     34.11 o 
   0  -6  12      924.64      876.86     67.54 o 
   1  -6  12        5.21       26.04     36.24 o 
   2  -6  12      679.09      592.44     64.68 o 
   3  -6  12       20.41       33.28     35.74 o 
   4  -6  12     2175.00     2520.22    102.84 o 
  -9  -5  12        9.07       55.38     32.52 o 
  -8  -5  12       42.89       66.54     38.10 o 
  -7  -5  12        8.13       27.05     25.55 o 
  -6  -5  12        1.78       41.40     39.78 o 
  -5  -5  12     2126.11     1986.52     83.56 o 
  -4  -5  12      527.85      467.05     55.60 o 
  -3  -5  12      171.62      144.49     35.56 o 
  -2  -5  12     2194.48     1975.08     82.20 o 
  -1  -5  12     2375.59     2148.33     85.48 o 
   0  -5  12      638.83      680.48     59.53 o 
   1  -5  12        4.91       50.59     36.95 o 
   2  -5  12       72.54       78.62     36.23 o 
   3  -5  12       31.43       31.95     31.88 o 
   4  -5  12        1.13       36.61     34.78 o 
   5  -5  12      199.25      169.08     50.66 o 
  -8  -4  12     3045.99     3194.39     71.53 o 
  -7  -4  12        8.53       42.12     21.70 o 
  -6  -4  12      195.33      144.89     40.93 o 
  -5  -4  12      430.29      355.58     50.46 o 
  -4  -4  12      141.58      174.70     47.36 o 
  -3  -4  12     1050.12     1072.75     64.50 o 
  -2  -4  12      197.80      156.45     41.37 o 
  -1  -4  12      358.16      391.08     54.06 o 
   0  -4  12     4478.39     3998.24    107.82 o 
   1  -4  12      185.65      139.44     48.24 o 
   2  -4  12      843.76      947.03     73.24 o 
   3  -4  12      462.55      408.54     60.97 o 
   4  -4  12      238.67      226.15     47.91 o 
   5  -4  12      233.21      224.42     57.99 o 
  -9  -3  12      392.19      315.99     44.42 o 
  -8  -3  12      520.61      500.63     55.44 o 
  -7  -3  12     2032.02     2225.71     90.98 o 
  -6  -3  12     2799.53     3007.16    352.57 o 
  -5  -3  12     1129.35     1112.80    111.89 o 
  -4  -3  12       53.45       55.74     29.49 o 
  -3  -3  12      951.44      699.97     55.53 o 
  -2  -3  12     2239.24     1987.84     82.68 o 
  -1  -3  12        0.26       24.98     22.89 o 
   0  -3  12       82.86       43.52     21.52 o 
   1  -3  12     2380.25     2371.16     90.19 o 
   2  -3  12      123.00      100.74     43.28 o 
   3  -3  12     1192.19     1103.20     76.47 o 
   4  -3  12       47.56       42.38     30.06 o 
   5  -3  12      784.84      895.90     85.15 o 
   6  -3  12      911.36     1097.37     93.44 o 
 -11  -2  12       79.49      138.45     60.42 o 
 -10  -2  12      105.76      158.37     52.80 o 
  -9  -2  12      554.91      546.11     58.09 o 
  -8  -2  12      807.73      944.16     67.17 o 
  -7  -2  12      771.64      799.38     42.22 o 
  -6  -2  12      973.09     1036.66    106.45 o 
  -5  -2  12     3920.26     4107.49    413.21 o 
  -4  -2  12      256.22      231.02     30.91 o 
  -3  -2  12       66.05       70.45     25.07 o 
  -2  -2  12     2774.85     2602.90     85.97 o 
  -1  -2  12        4.09       31.28     26.56 o 
   0  -2  12       13.89       32.70     29.20 o 
   1  -2  12        6.19       26.99     24.13 o 
   2  -2  12      424.50      413.88     37.26 o 
   3  -2  12     2030.77     2307.29    186.99 o 
   4  -2  12     1020.46     1236.46     84.54 o 
   5  -2  12      569.75      500.86     59.59 o 
   6  -2  12      714.62      814.84     85.61 o 
 -11  -1  12      458.93      566.67     72.61 o 
 -10  -1  12      834.06      874.26     50.68 o 
  -9  -1  12      397.36      441.12     55.33 o 
  -8  -1  12      204.13      229.05     42.36 o 
  -7  -1  12       16.04       39.14     24.82 o 
  -6  -1  12     1385.83     1388.28    148.46 o 
  -5  -1  12      255.89      260.12     30.87 o 
  -4  -1  12     5397.05     5658.44    755.45 o 
  -3  -1  12       72.86       49.78     18.70 o 
  -2  -1  12      107.52      101.48     44.51 o 
  -1  -1  12     3174.64     2675.01     87.22 o 
   0  -1  12      748.58      731.27     67.57 o 
   1  -1  12      116.27      146.82     46.70 o 
   2  -1  12       74.12       64.09     23.22 o 
   3  -1  12      109.62       89.67     30.54 o 
   4  -1  12     1487.82     1684.63    161.89 o 
   5  -1  12      315.97      332.53     40.37 o 
   6  -1  12      237.23      246.12     44.89 o 
 -11   0  12      526.32      410.58     55.68 o 
 -10   0  12      113.12      223.68     58.16 o 
  -9   0  12     3780.42     4214.35    118.30 o 
  -8   0  12      133.59      193.59     48.20 o 
  -7   0  12      629.84      621.07     62.57 o 
  -6   0  12      118.74       89.22     24.19 o 
  -5   0  12      509.32      438.29     49.33 o 
  -4   0  12     1033.10      918.35    105.87 o 
  -3   0  12     6906.50     7363.55   1281.90 o 
  -2   0  12      224.76      195.77     29.87 o 
  -1   0  12      138.11      152.64     30.41 o 
   0   0  12     2756.37     2538.83     89.52 o 
   1   0  12      688.92      766.12    107.79 o 
   2   0  12       12.63       37.12     23.09 o 
   3   0  12      114.75       87.92     25.82 o 
   4   0  12     1928.39     2109.90    194.71 o 
   5   0  12      110.48       40.25     20.39 o 
 -11   1  12      844.32      702.78     76.20 o 
 -10   1  12      712.86      837.45     73.25 o 
  -9   1  12      975.82     1083.61     73.43 o 
  -8   1  12      766.24      885.10     71.83 o 
  -7   1  12       82.36       75.24     36.28 o 
  -6   1  12     3946.87     4208.94    359.72 o 
  -5   1  12      407.92      361.67     33.27 o 
  -4   1  12     2410.21     2388.63    317.35 o 
  -3   1  12     1567.44     1687.60    265.44 o 
  -2   1  12       55.34       52.14     25.67 o 
  -1   1  12      804.11      869.15    139.79 o 
   0   1  12      111.82       92.56     36.66 o 
   1   1  12      232.18      256.60     38.83 o 
   2   1  12     4513.38     4992.94    579.01 o 
   3   1  12      282.28      268.85     38.99 o 
   4   1  12       26.19       22.29     20.59 o 
   5   1  12     1295.67     1549.97    137.68 o 
 -11   2  12       72.52       80.37     44.42 o 
 -10   2  12      109.07       60.56     35.19 o 
  -9   2  12      131.51      148.90     52.47 o 
  -8   2  12      761.81      849.64     67.34 o 
  -7   2  12     3063.69     3381.68    105.12 o 
  -6   2  12      322.06      418.73     61.41 o 
  -5   2  12     3225.72     3383.17    397.95 o 
  -4   2  12      715.54      734.83    102.59 o 
  -3   2  12      372.96      302.18     88.08 o 
  -2   2  12       87.35       48.31     15.82 o 
  -1   2  12      184.41      156.56     23.98 o 
   0   2  12     1076.46     1109.27    180.40 o 
   1   2  12      303.54      293.61     60.86 o 
   2   2  12        7.29       30.97     22.55 o 
   3   2  12     1943.47     2060.45    152.52 o 
   4   2  12      244.20      242.80     43.09 o 
   5   2  12      528.76      463.09     51.80 o 
 -11   3  12       54.43      150.54     59.86 o 
 -10   3  12      964.66     1037.48     84.24 o 
  -9   3  12       76.51       44.68     35.25 o 
  -8   3  12        3.42       19.44     33.36 o 
  -7   3  12      297.26      344.16     60.04 o 
  -6   3  12       11.91       39.12     37.07 o 
  -5   3  12     1842.30     2059.11     83.33 o 
  -4   3  12      322.97      290.36     34.22 o 
  -3   3  12      437.64      398.07     32.40 o 
  -2   3  12       23.73       28.98     20.41 o 
  -1   3  12      390.55      373.78     34.30 o 
   0   3  12     1434.47     1417.85    118.89 o 
   1   3  12      601.21      554.44     65.73 o 
   2   3  12        0.06       33.31     25.73 o 
   3   3  12      611.38      651.64     61.00 o 
   4   3  12      135.28      131.96     35.66 o 
 -11   4  12      106.21       57.39     34.58 o 
 -10   4  12       41.61       71.70     42.28 o 
  -9   4  12     1661.57     1832.70     97.37 o 
  -8   4  12     1008.34     1039.93     81.33 o 
  -7   4  12      411.66      387.79     49.32 o 
  -6   4  12      139.03      138.33     41.63 o 
  -5   4  12        1.53       10.63     35.11 o 
  -4   4  12      257.63      224.92     40.21 o 
  -3   4  12        8.33       36.32     16.79 o 
  -2   4  12     2061.46     2122.16    266.91 o 
  -1   4  12       14.67       11.88     21.41 o 
   0   4  12      240.46      284.41     54.18 o 
   1   4  12     5013.50     4869.47    130.77 o 
   2   4  12        5.00       42.93     21.35 o 
   3   4  12        3.29       60.60     37.37 o 
   4   4  12      211.55      171.24     38.56 o 
 -11   5  12      668.46      825.59     81.92 o 
 -10   5  12      703.41      645.93     64.99 o 
  -9   5  12        4.33       29.58     48.88 o 
  -8   5  12     1004.94      975.53     75.65 o 
  -7   5  12     2371.26     2746.68    104.13 o 
  -6   5  12      426.29      463.77     60.64 o 
  -5   5  12       77.35      106.07     45.67 o 
  -4   5  12       31.11       43.46     30.93 o 
  -3   5  12       84.34       74.14     24.89 o 
  -2   5  12      125.19      159.03     43.52 o 
  -1   5  12     1100.63     1293.81     99.42 o 
   0   5  12       17.99       48.46     38.15 o 
   1   5  12      390.62      376.09     64.29 o 
   2   5  12     1320.95     1273.84     99.91 o 
   3   5  12     2439.43     2821.02    217.43 o 
   4   5  12      252.92      208.07     44.36 o 
 -10   6  12       11.07       20.12     49.12 o 
  -9   6  12      916.53     1084.86     89.04 o 
  -8   6  12      241.48      229.23     57.35 o 
  -7   6  12        2.24       33.45     33.10 o 
  -6   6  12     4927.60     5771.01    138.79 o 
  -5   6  12      483.97      516.45     60.95 o 
  -4   6  12     1308.89     1469.06     80.48 o 
  -3   6  12     1671.42     1590.46    234.65 o 
  -2   6  12      314.14      339.46     35.88 o 
  -1   6  12     1507.40     1286.55     73.59 o 
   0   6  12      166.78      114.89     44.75 o 
   1   6  12      110.99      124.29     51.03 o 
   2   6  12       60.60       63.01     27.89 o 
   3   6  12      406.68      373.97     79.81 o 
  -9   7  12      769.05      773.91     70.45 o 
  -8   7  12      533.77      541.39     68.18 o 
  -7   7  12       36.85       31.62     47.36 o 
  -6   7  12       18.89       49.88     36.09 o 
  -5   7  12     1780.93     1918.83     88.69 o 
  -4   7  12     1374.25     1349.33     76.80 o 
  -3   7  12     2287.18     2500.47     89.43 o 
  -2   7  12      795.56      769.72    121.32 o 
  -1   7  12     1566.38     1570.78     78.50 o 
   0   7  12      896.07      761.27     72.74 o 
   1   7  12        6.16       -7.82     50.01 o 
   2   7  12       60.73       61.30     35.20 o 
   3   7  12       44.19       91.81     38.73 o 
  -9   8  12       30.59       20.22     45.83 o 
  -8   8  12     2431.34     2584.57    113.22 o 
  -7   8  12       46.33       29.14     33.45 o 
  -6   8  12      123.42       93.88     45.42 o 
  -5   8  12      184.05      140.42     48.23 o 
  -4   8  12        0.23       17.76     34.63 o 
  -3   8  12      309.94      381.18     53.00 o 
  -1   8  12       26.15      102.07     42.77 o 
   0   8  12     1051.41     1009.54     83.53 o 
   1   8  12      171.21      174.01     61.74 o 
   2   8  12      982.40      938.35     96.32 o 
  -8   9  12       32.38       21.27     49.27 o 
  -7   9  12     1919.13     2153.55    109.48 o 
  -6   9  12      452.65      381.11     59.92 o 
  -5   9  12       52.18       50.01     33.22 o 
  -4   9  12       88.69       31.15     36.82 o 
  -3   9  12     1474.92     1431.89     78.59 o 
  -1   9  12      387.30      244.12     50.04 o 
   0   9  12      809.70      698.08     68.08 o 
   1   9  12       92.14       45.85     32.84 o 
  -7  10  12       58.77       71.59     49.76 o 
  -6  10  12      219.45      243.51     63.27 o 
  -5  10  12     1491.38     1634.96     99.57 o 
  -4  10  12      119.85       79.01     43.12 o 
  -3  10  12        3.82       21.22     38.43 o 
   0  10  12      357.33      259.55     58.60 o 
   1  10  12      222.03      217.47     54.57 o 
  -6  11  12      183.20      136.32     59.70 o 
  -5  11  12       11.80       19.15     40.24 o 
  -4  11  12      996.60     1226.09     92.19 o 
  -4  12  12      246.25      247.69     50.02 o 
  -2 -12  13        1.52        0.04      4.57 o 
  -1 -12  13       49.58       38.94     36.23 o 
   0 -12  13       80.59       42.11     39.32 o 
  -5 -11  13       74.86       47.53     29.37 o 
  -4 -11  13      260.01      159.08     44.20 o 
  -3 -11  13      402.41      443.55     65.99 o 
  -2 -11  13      950.03      830.09     71.53 o 
  -1 -11  13      488.08      463.07     64.05 o 
   0 -11  13      104.26      176.46     54.00 o 
   1 -11  13      510.40      638.27     76.73 o 
  -6 -10  13      507.74      445.22     71.17 o 
  -5 -10  13     1371.14     1356.93     86.33 o 
  -4 -10  13     1307.15     1215.17     85.43 o 
  -3 -10  13       45.82       27.68     26.49 o 
  -2 -10  13       10.15       17.65     35.69 o 
  -1 -10  13     1888.92     1897.64     96.94 o 
   0 -10  13       77.40       95.39     41.94 o 
   1 -10  13      179.20      101.64     37.28 o 
   2 -10  13      197.99      174.57     51.84 o 
  -7  -9  13        7.39       41.60     44.37 o 
  -6  -9  13      329.32      227.57     59.28 o 
  -5  -9  13       26.06       32.42     39.38 o 
  -4  -9  13        8.57       35.63     46.64 o 
  -3  -9  13      852.22      706.04     72.51 o 
  -2  -9  13       22.69       10.01     39.91 o 
  -1  -9  13       34.67       30.19     38.22 o 
   0  -9  13     1769.57     2092.46     91.99 o 
   1  -9  13      223.07      245.46     53.03 o 
   2  -9  13        6.38       39.75     37.43 o 
  -8  -8  13      837.31      715.94     82.03 o 
  -7  -8  13      329.66      270.16     55.35 o 
  -6  -8  13      185.51      112.91     39.70 o 
  -5  -8  13      294.95      336.42     61.11 o 
  -4  -8  13       12.81       -2.34     31.18 o 
  -3  -8  13      139.81       80.71     45.23 o 
  -2  -8  13       99.55      159.31     54.02 o 
  -1  -8  13        0.27       14.61     32.36 o 
   0  -8  13       53.81       60.26     37.78 o 
   1  -8  13     1210.02     1233.88     82.82 o 
   2  -8  13      175.86      181.07     40.20 o 
   3  -8  13      643.10      669.44     70.75 o 
  -9  -7  13      374.80      286.44     59.48 o 
  -8  -7  13      145.38      147.47     48.39 o 
  -7  -7  13     1359.94     1176.90     83.41 o 
  -6  -7  13      286.81      402.09     62.07 o 
  -5  -7  13     2603.77     2475.34     98.38 o 
  -4  -7  13      778.17      699.90     64.57 o 
  -3  -7  13     1116.26      933.13     75.99 o 
  -2  -7  13     1964.19     1925.02     91.14 o 
  -1  -7  13       33.82       68.75     32.93 o 
   0  -7  13        3.14       21.55     43.13 o 
   1  -7  13       19.69       45.17     32.25 o 
   2  -7  13        0.01        8.58     39.02 o 
   3  -7  13     1722.68     1940.12     96.66 o 
  -9  -6  13      522.15      600.02     78.37 o 
  -8  -6  13        1.97       11.15     32.20 o 
  -7  -6  13      223.20      259.31     57.67 o 
  -6  -6  13       72.12      107.49     51.47 o 
  -5  -6  13      810.43      702.18     68.02 o 
  -4  -6  13     5138.04     4873.38    120.85 o 
  -3  -6  13      838.07      723.12     66.33 o 
  -2  -6  13      415.62      388.94     56.01 o 
  -1  -6  13     1263.50     1144.72     75.79 o 
   0  -6  13     1048.19      899.89     68.07 o 
   1  -6  13      174.00      121.58     52.60 o 
   2  -6  13      130.15      141.91     44.08 o 
   3  -6  13      449.85      449.99     63.27 o 
   4  -6  13      194.38       97.35     36.95 o 
  -9  -5  13     1247.82     1061.61     74.42 o 
  -8  -5  13       11.88       13.45     31.20 o 
  -7  -5  13      238.40      252.74     53.65 o 
  -6  -5  13       54.66       68.37     36.00 o 
  -5  -5  13      151.37      131.07     40.48 o 
  -4  -5  13       57.59       38.34     21.97 o 
  -3  -5  13      920.94      797.97     62.92 o 
  -2  -5  13      756.34      650.60     59.47 o 
  -1  -5  13       93.74       86.02     37.56 o 
   0  -5  13      278.23      212.11     54.27 o 
   1  -5  13     1464.99     1648.72     85.42 o 
   2  -5  13        8.55       29.56     36.26 o 
   3  -5  13        0.12       15.55     33.74 o 
   4  -5  13      839.27     1067.65     80.25 o 
  -8  -4  13     3572.44     3534.13    106.40 o 
  -7  -4  13     1315.20     1213.76     70.10 o 
  -6  -4  13       52.88       53.05     35.35 o 
  -5  -4  13      639.15      613.07     61.86 o 
  -4  -4  13     3939.93     3502.57    104.46 o 
  -3  -4  13      762.01      571.57     61.10 o 
  -2  -4  13      479.70      354.59     43.11 o 
  -1  -4  13       94.12       82.63     36.46 o 
   0  -4  13       26.44       26.78     34.72 o 
   1  -4  13       15.57       31.27     35.59 o 
   2  -4  13     2120.09     2183.43     95.65 o 
   3  -4  13      429.78      436.52     69.99 o 
   4  -4  13       43.59       19.01     33.43 o 
   5  -4  13      911.73     1075.29     83.56 o 
  -9  -3  13      137.26      161.32     47.15 o 
  -8  -3  13        9.72       33.06     22.39 o 
  -7  -3  13      655.36      704.58     68.90 o 
  -6  -3  13     3857.80     4055.05    298.45 o 
  -5  -3  13      734.79      796.60     93.24 o 
  -4  -3  13      113.94       83.61     44.82 o 
  -3  -3  13     3044.26     2982.28     96.40 o 
  -2  -3  13        1.47       45.17     36.39 o 
  -1  -3  13      948.44      863.62     70.49 o 
   0  -3  13      126.97       89.41     29.23 o 
   1  -3  13      482.82      501.71     65.04 o 
   2  -3  13     1313.80     1377.44     81.00 o 
   3  -3  13      227.72      174.41     46.56 o 
   4  -3  13        7.84        6.15     40.87 o 
   5  -3  13      201.14      180.73     60.54 o 
 -10  -2  13      755.01      873.05     73.99 o 
  -9  -2  13      547.02      574.27     70.31 o 
  -8  -2  13      284.51      380.19     61.44 o 
  -7  -2  13      110.13      149.93     30.77 o 
  -6  -2  13       12.56       29.57     24.90 o 
  -5  -2  13     1300.78     1267.75     54.38 o 
  -4  -2  13      141.99      122.74     28.57 o 
  -3  -2  13      453.64      363.60     48.87 o 
  -2  -2  13       50.96       36.56     37.55 o 
  -1  -2  13      790.37      691.43     60.91 o 
   0  -2  13     1476.61     1551.66     81.37 o 
   1  -2  13     2244.69     2106.46     99.39 o 
   2  -2  13      295.48      267.30     58.66 o 
   3  -2  13      393.42      311.42     55.06 o 
   4  -2  13      163.52      131.73     40.40 o 
   5  -2  13       59.14       40.00     40.71 o 
 -10  -1  13       49.64       29.08     38.75 o 
  -9  -1  13       78.85       29.21     37.46 o 
  -8  -1  13     1207.57     1170.86     77.03 o 
  -7  -1  13       42.44       27.34     24.35 o 
  -6  -1  13       22.59       15.30     19.49 o 
  -5  -1  13      299.81      292.91     42.48 o 
  -4  -1  13     1538.37     1499.61    220.30 o 
  -3  -1  13       23.13       26.26     19.18 o 
  -2  -1  13       23.87       27.27     19.35 o 
  -1  -1  13     1439.19     1360.96     76.01 o 
   0  -1  13      213.29      126.13     33.26 o 
   1  -1  13      359.18      341.56     37.96 o 
   2  -1  13      437.26      558.99     44.48 o 
   3  -1  13      234.96      233.98     36.27 o 
   4  -1  13       99.44       97.78     31.63 o 
   5  -1  13      114.95      132.38     52.81 o 
 -10   0  13      667.64      596.64     69.53 o 
  -9   0  13      234.85      170.73     44.26 o 
  -8   0  13       32.97       35.31     29.15 o 
  -7   0  13     2756.10     3124.07    108.74 o 
  -6   0  13      270.79      245.75     36.00 o 
  -5   0  13      491.34      460.86     73.54 o 
  -4   0  13     4498.11     4806.31    548.78 o 
  -3   0  13        1.86       25.38     21.75 o 
  -2   0  13      853.82      814.43    113.56 o 
  -1   0  13      414.25      380.54     46.07 o 
   0   0  13        9.21       -0.92     37.99 o 
   1   0  13      462.17      518.69     46.82 o 
   2   0  13      288.78      296.83     41.92 o 
   3   0  13       60.13       75.17     23.41 o 
   4   0  13       18.77       47.61     28.31 o 
   5   0  13      246.30      264.29     64.40 o 
 -11   1  13       19.36       53.96     44.89 o 
 -10   1  13      198.22      229.60     56.18 o 
  -9   1  13     1274.59     1188.07     77.69 o 
  -8   1  13      141.21      277.71     63.53 o 
  -7   1  13      480.57      524.60     62.77 o 
  -6   1  13     4552.24     5000.10    480.74 o 
  -5   1  13      605.79      522.96     79.43 o 
  -4   1  13      445.63      401.30     66.97 o 
  -3   1  13       58.55       44.12     22.36 o 
  -2   1  13     3723.26     4126.43    608.55 o 
  -1   1  13      763.59      681.81     88.26 o 
   0   1  13       43.52       66.91     37.03 o 
   1   1  13       81.43      115.97     42.26 o 
   2   1  13      201.18      159.60     35.39 o 
   3   1  13       88.54       86.13     31.84 o 
   4   1  13     1204.10     1248.57    139.09 o 
 -11   2  13      291.68      333.27     66.23 o 
 -10   2  13      315.54      327.43     57.02 o 
  -9   2  13     2745.76     3268.15    119.29 o 
  -8   2  13      397.49      322.00     55.31 o 
  -7   2  13       21.40       73.07     37.41 o 
  -6   2  13      305.80      295.95     49.52 o 
  -5   2  13      560.27      532.77     76.54 o 
  -4   2  13     1493.76     1527.63    245.04 o 
  -3   2  13     1087.21     1035.30    179.60 o 
  -2   2  13       22.33       26.45     20.90 o 
  -1   2  13     1664.41     2000.85    313.94 o 
   0   2  13       35.94       -3.84     31.77 o 
   1   2  13      983.39      931.52    109.06 o 
   2   2  13      143.61      147.85     47.20 o 
   3   2  13      188.55      187.46     34.02 o 
   4   2  13        7.75       26.57     30.10 o 
 -11   3  13     1060.01      994.58     81.06 o 
 -10   3  13      327.67      250.54     55.27 o 
  -9   3  13      141.22      104.82     48.48 o 
  -8   3  13     1250.26     1291.06     87.44 o 
  -7   3  13      282.19      262.03     57.99 o 
  -6   3  13        7.81       52.48     35.77 o 
  -5   3  13        4.57       18.02     30.05 o 
  -4   3  13      215.64      231.52     53.74 o 
  -3   3  13      928.79      862.11     79.67 o 
  -2   3  13       13.36       43.86     23.63 o 
  -1   3  13       10.42        6.74     21.01 o 
   0   3  13     2004.38     1847.17     98.27 o 
   1   3  13        7.30       31.94     22.69 o 
   2   3  13     1077.66     1307.17     60.85 o 
   3   3  13      368.77      245.68     80.03 o 
   4   3  13      685.75      672.57     76.66 o 
 -10   4  13      395.06      389.64     62.70 o 
  -9   4  13       87.49       12.41     35.98 o 
  -8   4  13     1745.78     2002.20    103.88 o 
  -7   4  13     1158.32     1344.89     90.91 o 
  -6   4  13      783.25      843.83     75.13 o 
  -5   4  13      146.78       86.12     38.91 o 
  -4   4  13      344.65      338.28     41.15 o 
  -3   4  13     2764.37     2852.06    447.17 o 
  -2   4  13     1590.39     1577.84    184.52 o 
  -1   4  13       57.25       42.59     23.09 o 
   0   4  13       18.32       40.33     32.20 o 
   1   4  13       39.94       45.47     24.46 o 
   2   4  13      680.27      672.91    101.83 o 
   3   4  13     1882.14     1998.40    209.91 o 
 -10   5  13      731.26      562.70     71.08 o 
  -9   5  13      470.68      387.39     50.07 o 
  -8   5  13        3.21       -1.75     25.09 o 
  -7   5  13      217.60      166.20     41.40 o 
  -6   5  13        5.44        5.81     39.94 o 
  -5   5  13     2747.68     3303.85    109.93 o 
  -4   5  13       82.86      104.62     39.61 o 
  -3   5  13      176.20      211.45     34.92 o 
  -2   5  13     1474.00     1645.78    218.13 o 
  -1   5  13      820.22      643.26     58.28 o 
   0   5  13       69.93       18.23     36.95 o 
   1   5  13      273.32      255.10     42.84 o 
   2   5  13      523.30      485.10    117.55 o 
   3   5  13      392.26      339.90     46.10 o 
  -9   6  13       77.29       57.98     46.01 o 
  -8   6  13      585.27      553.30     71.88 o 
  -7   6  13      389.01      371.55     65.28 o 
  -6   6  13       22.14       42.32     29.85 o 
  -5   6  13      693.31      712.30     69.70 o 
  -4   6  13      725.94      718.33     65.64 o 
  -3   6  13     1837.06     2080.28     90.00 o 
  -2   6  13      185.61      180.83     53.86 o 
  -1   6  13      313.64      199.64     49.51 o 
   0   6  13      982.40      962.67     75.63 o 
   1   6  13       19.74       26.05     25.55 o 
   2   6  13      165.61      230.20     41.22 o 
  -8   7  13       76.56       86.93     65.16 o 
  -7   7  13      879.45      856.96     76.24 o 
  -6   7  13      373.68      384.70     72.74 o 
  -5   7  13        4.99       17.37     32.12 o 
  -4   7  13      452.33      461.76     61.56 o 
  -3   7  13      359.83      371.24     54.34 o 
  -2   7  13      187.38      118.19     40.22 o 
  -1   7  13      122.23      155.55     53.32 o 
   0   7  13      294.94      238.20     60.15 o 
   1   7  13     1704.10     1683.80    165.75 o 
   2   7  13        8.57       39.57     40.67 o 
  -8   8  13      859.70     1001.35    103.16 o 
  -7   8  13      558.02      517.09     71.27 o 
  -6   8  13     1371.52     1542.29     98.01 o 
  -5   8  13      248.32      233.34     61.48 o 
  -4   8  13      485.02      507.54     61.08 o 
  -3   8  13      728.43      761.78     65.90 o 
  -1   8  13      497.69      390.80     62.36 o 
   0   8  13      100.60       96.33     49.31 o 
   1   8  13       90.16       38.58     28.49 o 
  -7   9  13        4.71       18.82     33.93 o 
  -6   9  13      771.15      898.26     88.73 o 
  -5   9  13      635.18      622.18     66.72 o 
  -4   9  13     1398.78     1548.95     85.40 o 
  -3   9  13        2.67       43.94     42.32 o 
   0   9  13       15.58       35.40     25.54 o 
  -5  10  13       76.20       56.55     42.88 o 
  -4  10  13      131.58       78.94     38.16 o 
   0  10  13      997.39      828.33     85.66 o 
  -4  11  13      256.63      160.38     44.79 o 
  -4 -10  14      744.52      757.55     73.58 o 
  -3 -10  14       17.17       56.37     49.21 o 
  -2 -10  14       13.44       29.51     43.55 o 
  -1 -10  14      251.51      195.76     51.40 o 
   0 -10  14      552.39      673.27     76.92 o 
  -6  -9  14       14.84        5.81     48.05 o 
  -5  -9  14      399.83      350.54     63.93 o 
  -4  -9  14     1003.24      933.13     87.23 o 
  -3  -9  14       42.95       37.90     36.86 o 
  -2  -9  14        9.23        4.15     42.38 o 
  -1  -9  14       34.33       19.05     32.40 o 
   0  -9  14        6.65       39.92     48.01 o 
   1  -9  14      129.29      188.99     55.71 o 
   2  -9  14      871.46      935.96     83.47 o 
  -7  -8  14      615.83      575.25     63.02 o 
  -6  -8  14      922.77      885.86     74.77 o 
  -5  -8  14        4.68       45.70     31.97 o 
  -4  -8  14       97.22      122.15     54.54 o 
  -3  -8  14     2595.52     2724.31    104.73 o 
  -2  -8  14       42.40       58.26     36.26 o 
  -1  -8  14       45.47       59.25     39.83 o 
   0  -8  14        1.66       44.10     39.77 o 
   1  -8  14      291.38      257.85     57.36 o 
   2  -8  14      175.50       70.50     41.13 o 
  -8  -7  14       53.68       15.20     48.01 o 
  -7  -7  14       83.45       69.21     43.41 o 
  -6  -7  14      488.74      462.68     69.20 o 
  -5  -7  14      697.22      667.60     63.95 o 
  -4  -7  14       48.53       42.26     49.11 o 
  -3  -7  14      201.11      182.32     45.75 o 
  -2  -7  14     1682.15     1673.28     89.57 o 
  -1  -7  14     3468.29     3489.44    120.74 o 
   0  -7  14      552.28      520.55     67.13 o 
   1  -7  14      482.74      461.73     67.46 o 
   2  -7  14      751.46      770.65     77.90 o 
   3  -7  14        1.02       57.14     44.36 o 
  -9  -6  14       90.60       21.11     43.84 o 
  -8  -6  14     1990.66     2055.20    104.30 o 
  -7  -6  14      155.30      166.57     47.62 o 
  -6  -6  14       61.40       38.45     39.29 o 
  -5  -6  14      378.46      274.64     46.47 o 
  -4  -6  14      154.52       97.15     40.22 o 
  -3  -6  14     1098.21     1202.43     82.99 o 
  -2  -6  14      139.59      119.71     42.26 o 
  -1  -6  14      769.77      710.70     56.92 o 
   0  -6  14     1615.48     1675.57     95.86 o 
   1  -6  14       33.39        7.19     39.06 o 
   2  -6  14     1147.41     1198.75     91.54 o 
   3  -6  14      444.69      496.39     63.57 o 
  -9  -5  14       44.25       54.39     40.08 o 
  -8  -5  14      127.41      114.80     46.76 o 
  -7  -5  14     1447.30     1495.44     88.36 o 
  -6  -5  14     1213.60     1144.38     74.11 o 
  -5  -5  14       17.50       28.89     36.15 o 
  -4  -5  14      161.46      139.89     36.64 o 
  -3  -5  14      940.72      860.40     67.10 o 
  -2  -5  14       55.30       43.86     37.38 o 
  -1  -5  14        8.11       10.49     31.88 o 
   0  -5  14       17.32       25.34     28.88 o 
   1  -5  14      876.51      821.99     74.92 o 
   2  -5  14       34.46       62.84     42.30 o 
   3  -5  14      658.69      796.31     79.71 o 
  -8  -4  14       38.49       25.57     39.14 o 
  -7  -4  14      431.43      522.67     59.55 o 
  -6  -4  14     1570.98     1306.25     80.88 o 
  -5  -4  14     1073.26      918.21     69.94 o 
  -4  -4  14      163.43      148.25     36.98 o 
  -3  -4  14       65.91       73.39     43.68 o 
  -2  -4  14     6095.19     6098.62    137.48 o 
  -1  -4  14        3.38       -9.79     41.61 o 
   0  -4  14       10.40       19.40     36.45 o 
   1  -4  14      111.95       66.91     47.16 o 
   2  -4  14       20.51       34.48     39.67 o 
   3  -4  14      299.72      284.79     59.00 o 
  -9  -3  14      572.43      721.96     77.22 o 
  -8  -3  14      282.97      294.86     42.22 o 
  -7  -3  14      164.36      182.40     44.46 o 
  -6  -3  14       33.77       46.91     22.82 o 
  -5  -3  14        5.60       26.13     33.38 o 
  -4  -3  14     3427.77     3247.34    103.59 o 
  -3  -3  14      228.30      138.69     50.77 o 
  -2  -3  14       49.23       65.10     33.87 o 
  -1  -3  14     2570.69     2658.92    102.33 o 
   0  -3  14      830.71      843.63     72.49 o 
   1  -3  14      124.88      144.05     41.71 o 
   2  -3  14       34.83       64.18     45.52 o 
   3  -3  14     1341.13     1418.80     92.82 o 
 -10  -2  14       49.69       19.12     43.47 o 
  -9  -2  14      819.57      935.95     75.36 o 
  -8  -2  14      152.61       99.36     36.31 o 
  -7  -2  14      899.16      884.98     48.64 o 
  -6  -2  14      250.02      235.92    110.08 o 
  -5  -2  14       24.87       51.48     24.32 o 
  -4  -2  14     1853.99     1779.51     85.09 o 
  -3  -2  14      131.10      116.00     39.44 o 
  -2  -2  14       13.11       31.99     38.05 o 
  -1  -2  14       46.55       51.90     34.50 o 
   0  -2  14      225.81      251.62     55.45 o 
   1  -2  14     1252.30     1307.28     84.13 o 
   2  -2  14      559.95      500.74     62.87 o 
   3  -2  14       39.99       30.35     37.00 o 
 -10  -1  14        1.76       15.78     42.27 o 
  -9  -1  14      250.43      223.72     60.54 o 
  -8  -1  14      587.21      573.24     69.48 o 
  -7  -1  14     1139.43      984.69     69.38 o 
  -6  -1  14     2299.31     2588.09    299.19 o 
  -5  -1  14     2203.99     2204.21    187.78 o 
  -4  -1  14        3.02       37.53     25.86 o 
  -3  -1  14     1330.63     1432.18    248.52 o 
  -2  -1  14      159.42      183.61     50.66 o 
  -1  -1  14      186.64      150.98     37.50 o 
   0  -1  14      124.75       91.71     32.52 o 
   1  -1  14       17.32       35.46     27.90 o 
   2  -1  14     1526.67     1679.84    127.29 o 
   3  -1  14      163.63      144.63     61.92 o 
 -10   0  14      257.48      191.45     52.41 o 
  -9   0  14      572.60      569.50     67.24 o 
  -8   0  14        0.39        7.42     45.39 o 
  -7   0  14      502.08      557.97     69.97 o 
  -6   0  14        7.03       38.20     22.40 o 
  -5   0  14     1959.29     1918.04    240.57 o 
  -4   0  14     1668.94     1723.60    216.29 o 
  -3   0  14     1051.48     1127.50    187.36 o 
  -2   0  14      819.02      885.19    167.03 o 
  -1   0  14      624.54      612.72     66.67 o 
   0   0  14       41.08       55.41     36.44 o 
   1   0  14       13.87       34.81     28.36 o 
   2   0  14      162.05      129.93     35.49 o 
   3   0  14      959.83     1050.30     61.25 o 
   4   0  14      191.68      165.34     59.51 o 
 -10   1  14     1278.05     1601.96    100.71 o 
  -9   1  14       21.66       93.86     45.65 o 
  -8   1  14      327.52      387.78     63.68 o 
  -7   1  14      217.95      201.16     49.80 o 
  -6   1  14      553.79      614.23     66.22 o 
  -5   1  14      187.48      155.55     37.16 o 
  -4   1  14      577.93      613.71    146.52 o 
  -3   1  14     1012.51     1075.06    172.04 o 
  -2   1  14      299.64      425.51     39.60 o 
  -1   1  14       69.40       38.45     42.04 o 
   0   1  14     2747.87     2786.98    114.20 o 
   1   1  14      127.12      100.14     26.83 o 
   2   1  14      265.49      273.94     41.54 o 
   3   1  14      346.32      378.80     49.43 o 
 -10   2  14      812.31      799.47     83.34 o 
  -9   2  14      588.23      494.00     56.89 o 
  -8   2  14     1595.72     1951.84    101.31 o 
  -7   2  14     1123.21     1246.17     87.83 o 
  -6   2  14      271.66      251.86     55.52 o 
  -5   2  14      273.87      286.52     32.71 o 
  -4   2  14      426.80      354.08     77.01 o 
  -3   2  14       19.57       20.09     24.07 o 
  -2   2  14     1874.67     2149.04    362.66 o 
  -1   2  14      268.52      225.76     37.41 o 
   0   2  14       48.67       -9.26     40.87 o 
   1   2  14     2479.70     2845.86    350.36 o 
   2   2  14       77.18       91.93     25.01 o 
   3   2  14        3.55        9.11     41.73 o 
 -10   3  14       39.72       68.72     53.15 o 
  -9   3  14      116.63      163.35     65.31 o 
  -8   3  14      693.40      731.38     77.13 o 
  -7   3  14     2322.51     2834.24    110.26 o 
  -6   3  14      739.78      763.66     68.34 o 
  -5   3  14     2619.41     3363.09    116.09 o 
  -4   3  14      281.65      276.56     36.51 o 
  -3   3  14      130.95       66.25     28.02 o 
  -2   3  14      697.46      893.58    144.90 o 
  -1   3  14      590.22      582.25     48.27 o 
   0   3  14       76.19       48.79     40.32 o 
   1   3  14      122.04       98.58     33.31 o 
   2   3  14      150.35      109.87     33.86 o 
  -9   4  14       10.16       37.40     38.41 o 
  -8   4  14      564.85      546.47     74.79 o 
  -7   4  14      119.25      102.89     47.84 o 
  -6   4  14     2576.83     3097.80    115.69 o 
  -5   4  14      463.80      474.61     64.07 o 
  -4   4  14     1971.48     1908.71    235.87 o 
  -3   4  14      230.25      254.69     43.19 o 
  -2   4  14      658.32      611.71     76.81 o 
  -1   4  14     3195.75     2955.10    113.88 o 
   0   4  14       11.85       55.85     42.87 o 
   1   4  14       45.09       64.24     23.92 o 
   2   4  14      104.82      155.61     43.14 o 
  -9   5  14     2588.46     3067.60    122.13 o 
  -8   5  14      546.50      586.53     65.91 o 
  -7   5  14      458.25      454.99     70.70 o 
  -6   5  14      228.37      254.47     50.51 o 
  -5   5  14        6.35       13.84     40.39 o 
  -4   5  14      191.13      180.63     56.90 o 
  -3   5  14     1355.40     1459.64    214.11 o 
  -2   5  14        4.84       22.54     28.14 o 
  -1   5  14     1272.57     1205.48     86.26 o 
   0   5  14      710.12      577.32     64.92 o 
   1   5  14      449.78      413.24     47.12 o 
  -8   6  14     1539.00     1716.37    107.50 o 
  -7   6  14       38.80       18.15     42.77 o 
  -6   6  14        3.66        3.33     43.55 o 
  -5   6  14      201.29      230.68     54.25 o 
  -4   6  14      178.63      265.94     51.83 o 
  -3   6  14     1155.50     1494.39     81.37 o 
  -2   6  14      146.31      185.04     51.77 o 
  -1   6  14       28.07       36.99     34.38 o 
   0   6  14      184.84      151.13     50.48 o 
   1   6  14       27.78       54.43     36.77 o 
  -7   7  14     1931.59     2056.80    102.47 o 
  -6   7  14      337.63      367.53     67.23 o 
  -5   7  14        8.73       -5.11     38.93 o 
  -4   7  14      190.65      199.90     51.64 o 
  -3   7  14      978.23      930.83     70.78 o 
  -2   7  14      699.12      545.49     67.15 o 
  -1   7  14        6.36       46.41     40.00 o 
   0   7  14       10.12        5.43     39.88 o 
  -6   8  14      416.76      447.54     62.39 o 
  -5   8  14     1780.65     1985.58    103.62 o 
  -4   8  14       14.97       20.58     34.31 o 
  -1   8  14       23.78       76.26     64.19 o 
   0   8  14      341.93      209.07     57.77 o 
  -5   9  14      462.04      493.49     77.91 o 
  -4   9  14     1922.59     2217.67    107.91 o 
  -4  10  14      292.46      247.68     61.36 o 
  -5  -8  15      317.03      304.41     61.50 o 
  -4  -8  15      805.05      769.75     86.10 o 
  -3  -8  15        4.62       38.12     47.10 o 
  -2  -8  15        3.48        0.84     39.70 o 
  -1  -8  15     1886.52     1957.22    105.63 o 
   0  -8  15     1135.52     1234.59     93.59 o 
  -7  -7  15      325.62      356.47     67.55 o 
  -6  -7  15      370.31      373.51     68.45 o 
  -5  -7  15      221.01      200.98     64.68 o 
  -4  -7  15      417.56      417.55     70.10 o 
  -3  -7  15      350.48      279.51     50.84 o 
  -2  -7  15        1.41       17.93     39.87 o 
  -1  -7  15      110.08      101.19     42.77 o 
   0  -7  15      270.51      218.44     52.44 o 
   1  -7  15     2167.05     2378.05    110.76 o 
  -8  -6  15      252.73      213.62     44.47 o 
  -7  -6  15      276.31      289.36     63.53 o 
  -6  -6  15      235.66      302.12     58.00 o 
  -5  -6  15      208.66      100.30     46.98 o 
  -4  -6  15     1592.49     1521.40     92.08 o 
  -3  -6  15      455.39      413.14     54.22 o 
  -2  -6  15      293.52      222.73     55.29 o 
  -1  -6  15       28.57        1.84     38.95 o 
   0  -6  15      286.11      181.47     55.61 o 
   1  -6  15       60.75       61.31     42.82 o 
  -9  -5  15       76.07       57.28     47.16 o 
  -8  -5  15        0.04       14.11     44.07 o 
  -7  -5  15       93.15       34.18     43.38 o 
  -6  -5  15      487.63      500.19     65.55 o 
  -5  -5  15     1119.22     1002.19     81.64 o 
  -4  -5  15      164.33      126.66     47.15 o 
  -3  -5  15     1610.98     1550.96     90.96 o 
  -2  -5  15        8.60        6.84     32.53 o 
  -1  -5  15     1480.29     1561.60     94.84 o 
   0  -5  15      477.27      402.21     60.66 o 
   1  -5  15       51.79       57.99     44.77 o 
  -8  -4  15       41.79      103.22     47.02 o 
  -7  -4  15       21.35       48.02     31.83 o 
  -6  -4  15      354.97      283.71     52.01 o 
  -5  -4  15     1370.48     1239.25     80.43 o 
  -4  -4  15      345.98      277.60     47.20 o 
  -3  -4  15      901.33      893.12     76.92 o 
  -2  -4  15      440.75      374.59     64.21 o 
  -1  -4  15       10.96       29.48     39.08 o 
   0  -4  15     1245.02     1366.34     92.15 o 
   1  -4  15      492.04      482.38     66.77 o 
   2  -4  15       72.27       52.10     45.98 o 
  -9  -3  15        7.46       22.27     47.01 o 
  -8  -3  15     2200.94     2405.58     74.91 o 
  -7  -3  15       30.16       31.18     37.74 o 
  -6  -3  15       13.43       17.21     39.99 o 
  -5  -3  15     1196.53     1248.29     80.68 o 
  -4  -3  15      217.30      276.87     56.56 o 
  -3  -3  15       53.85       25.20     39.63 o 
  -2  -3  15     1096.26     1161.21     84.82 o 
  -1  -3  15        5.47        7.05     31.35 o 
   0  -3  15       29.47        2.55     32.74 o 
   1  -3  15      688.98      521.26     58.72 o 
   2  -3  15       68.72       54.65     49.86 o 
  -9  -2  15       34.15       51.87     46.42 o 
  -8  -2  15       74.64       87.44     43.68 o 
  -7  -2  15     1932.29     2277.16    214.27 o 
  -6  -2  15       41.53       41.09     25.28 o 
  -5  -2  15       16.40       29.04     32.69 o 
  -4  -2  15      736.77      667.20     65.16 o 
  -3  -2  15     2872.56     2813.71    103.69 o 
  -2  -2  15      789.50      796.49     73.65 o 
  -1  -2  15       97.24       71.84     31.64 o 
   0  -2  15      277.44      275.84     57.13 o 
   1  -2  15      110.16      112.00     46.35 o 
   2  -2  15       34.33       66.69     50.81 o 
  -9  -1  15      279.79      302.55     62.43 o 
  -8  -1  15       19.36       23.63     47.02 o 
  -7  -1  15      284.66      173.62     57.03 o 
  -6  -1  15      856.48      915.10     52.32 o 
  -5  -1  15      190.59      223.36     36.82 o 
  -4  -1  15      506.87      530.38    110.71 o 
  -3  -1  15      175.41      180.71     46.46 o 
  -2  -1  15     1412.46     1415.17     86.17 o 
  -1  -1  15      939.49      945.27     82.56 o 
   0  -1  15      375.85      343.13     57.34 o 
   1  -1  15       40.40       28.20     37.62 o 
   2  -1  15       28.15       21.86     50.71 o 
  -9   0  15     2064.37     2088.96    102.71 o 
  -8   0  15       10.16       28.88     44.11 o 
  -7   0  15      325.30      294.99     54.56 o 
  -6   0  15      141.01      126.31     32.34 o 
  -5   0  15        6.49       15.36     33.11 o 
  -4   0  15      259.88      189.63     69.81 o 
  -3   0  15      558.23      563.50     63.20 o 
  -2   0  15      429.12      455.23     59.79 o 
  -1   0  15     1366.49     1491.69     86.13 o 
   0   0  15      392.72      460.30     73.54 o 
   1   0  15      631.99      672.32     52.76 o 
   2   0  15      591.52      709.43     65.71 o 
   3   0  15       65.98       77.88     46.33 o 
  -9   1  15      346.09      331.62     65.66 o 
  -8   1  15     1705.16     2085.94    111.50 o 
  -7   1  15      260.67      326.31     61.84 o 
  -6   1  15       29.37       33.20     42.80 o 
  -5   1  15       96.64       74.89     27.19 o 
  -4   1  15      309.60      227.22     36.35 o 
  -3   1  15     1277.23     1437.70    114.47 o 
  -2   1  15       86.38       88.40     26.34 o 
  -1   1  15      174.54       93.21     46.82 o 
   0   1  15     1862.54     1640.93     99.50 o 
   1   1  15      153.44      190.42     41.41 o 
   2   1  15      948.45     1070.12     81.96 o 
  -9   2  15       82.43       58.15     35.68 o 
  -8   2  15      193.06      241.14     62.70 o 
  -7   2  15      475.94      656.46     72.30 o 
  -6   2  15     1610.70     1982.70    102.70 o 
  -5   2  15      112.63      107.45     25.95 o 
  -4   2  15       70.29       47.56     22.22 o 
  -3   2  15     1951.08     1978.17    303.24 o 
  -2   2  15      379.05      304.22     39.83 o 
  -1   2  15      152.13       64.10     44.07 o 
   0   2  15      110.65       73.26     63.05 o 
   1   2  15       21.60       12.14     28.35 o 
   2   2  15      524.94      562.26     69.37 o 
  -8   3  15        1.99       -0.90     44.70 o 
  -7   3  15       19.75       24.85     39.45 o 
  -6   3  15      215.57      236.05     52.20 o 
  -5   3  15     3104.82     3909.71    126.80 o 
  -4   3  15       82.59       68.95     25.52 o 
  -3   3  15      413.44      430.00     42.71 o 
  -2   3  15     1698.85     1955.75    243.46 o 
  -1   3  15      221.28      110.84     45.13 o 
   0   3  15      681.20      546.24     71.11 o 
   1   3  15      214.84      175.88     38.96 o 
  -8   4  15     1272.00     1428.34     94.96 o 
  -7   4  15        0.72       33.04     43.75 o 
  -6   4  15       17.93       38.39     32.48 o 
  -5   4  15       93.23       44.66     30.72 o 
  -4   4  15      424.11      419.27     60.56 o 
  -3   4  15       30.68       41.39     28.65 o 
  -2   4  15      100.36       99.56     29.98 o 
  -1   4  15      862.07      800.19     72.78 o 
   0   4  15      773.30      836.70     77.56 o 
  -7   5  15     1282.88     1583.44    103.30 o 
  -6   5  15      226.51      244.87     58.22 o 
  -5   5  15      177.29      102.11     40.79 o 
  -4   5  15      923.88     1182.95     87.40 o 
  -3   5  15       19.85       30.96     24.93 o 
  -2   5  15        8.88       58.52     46.59 o 
  -1   5  15      236.34      213.64     59.79 o 
   0   5  15       35.71       21.24     44.72 o 
  -6   6  15     1372.76     1783.26     98.24 o 
  -5   6  15       69.67       46.87     32.81 o 
  -4   6  15       83.99       66.86     43.88 o 
  -3   6  15      568.57      698.89     71.06 o 
  -2   6  15      833.30      748.57     77.76 o 
  -1   6  15     1325.34     1113.00     84.60 o 
  -5   7  15      401.24      435.93     64.79 o 
  -4   7  15      193.11      234.64     57.32 o 
  -1   7  15      875.81      833.36     93.47 o 
  -4   8  15       16.94       51.68     45.93 o 
  -6  -6  16      279.05      231.74     51.69 o 
  -5  -6  16      298.79      248.58     47.92 o 
  -4  -6  16       50.32       59.71     49.67 o 
  -3  -6  16       68.71       39.58     41.93 o 
  -2  -6  16     2033.37     2177.56    106.73 o 
  -7  -5  16      134.26       75.31     35.84 o 
  -6  -5  16       42.45       -0.27     35.52 o 
  -5  -5  16       30.31       44.85     44.24 o 
  -4  -5  16      336.70      277.22     58.16 o 
  -3  -5  16       66.11       72.68     45.19 o 
  -2  -5  16        7.89       46.50     44.74 o 
  -1  -5  16      396.04      348.22     78.47 o 
  -8  -4  16      455.36      511.07     75.11 o 
  -7  -4  16      891.60      722.78     78.44 o 
  -6  -4  16      261.15      302.33     65.40 o 
  -5  -4  16      470.06      333.40     53.84 o 
  -4  -4  16      510.09      425.75     58.88 o 
  -3  -4  16        0.77       38.74     38.34 o 
  -2  -4  16        0.71      -17.16     47.21 o 
  -1  -4  16       21.98       23.90     46.76 o 
  -7  -3  16       16.54       22.99     34.89 o 
  -6  -3  16      563.51      536.98     72.18 o 
  -5  -3  16      337.16      220.07     53.38 o 
  -4  -3  16        0.33       38.20     44.41 o 
  -3  -3  16     2158.47     2281.83    104.36 o 
  -2  -3  16       64.05       87.60     49.09 o 
  -1  -3  16        2.27       47.82     40.81 o 
   0  -3  16       96.97      156.52     54.89 o 
  -8  -2  16       66.28      159.04     55.83 o 
  -7  -2  16        0.57       41.93     30.06 o 
  -6  -2  16      376.37      345.64     68.62 o 
  -5  -2  16      466.66      450.05     53.62 o 
  -4  -2  16        2.84       23.84     39.91 o 
  -3  -2  16       17.34      -10.05     42.27 o 
  -2  -2  16      887.52      760.16     78.21 o 
  -1  -2  16     2051.88     2284.55    105.85 o 
   0  -2  16      262.15      269.81     58.40 o 
  -8  -1  16     1160.85     1357.38    101.48 o 
  -7  -1  16       19.44       47.66     41.78 o 
  -6  -1  16      136.05      108.33     31.20 o 
  -5  -1  16       14.44       46.46     28.86 o 
  -4  -1  16       20.89      -17.28     35.09 o 
  -3  -1  16      143.96      117.18     48.44 o 
  -2  -1  16      229.21      152.06     52.98 o 
  -1  -1  16      149.57      174.67     57.35 o 
   0  -1  16     1172.37     1146.11     95.86 o 
  -7   0  16     1406.02     1604.42    103.22 o 
  -6   0  16      735.59      610.37     80.66 o 
  -5   0  16      301.31      226.72     62.58 o 
  -4   0  16      111.85      104.88     34.93 o 
  -3   0  16      198.38      135.85     41.32 o 
  -2   0  16       30.91       44.01     43.86 o 
  -1   0  16      265.10      122.97     47.49 o 
   0   0  16       67.36       65.07     46.16 o 
  -7   1  16     1461.59     1618.77    106.54 o 
  -6   1  16     1681.93     1857.77    107.05 o 
  -5   1  16      942.98      873.18    100.39 o 
  -4   1  16     1424.89     1538.55     79.80 o 
  -3   1  16      145.79      109.71     31.57 o 
  -2   1  16     2228.04     2262.29    111.33 o 
  -1   1  16        0.52       46.05     35.45 o 
   0   1  16      450.54      486.71     73.74 o 
   1   1  16      207.43      203.11     59.79 o 
  -7   2  16      424.32      482.40     68.18 o 
  -6   2  16      888.00     1076.81     96.48 o 
  -5   2  16       62.78       84.72     46.44 o 
  -4   2  16     1029.01      919.45     74.71 o 
  -3   2  16      128.87      129.06     32.65 o 
  -2   2  16      439.67      481.70     45.49 o 
  -1   2  16     1161.42     1014.80     84.83 o 
   0   2  16       29.41       72.42     44.70 o 
  -6   3  16      416.85      499.18     71.09 o 
  -5   3  16      241.86      309.31     67.72 o 
  -4   3  16      463.55      458.68     47.19 o 
  -3   3  16      305.28      284.27     42.25 o 
  -2   3  16        7.23       33.56     26.21 o 
  -1   3  16       70.67       41.38     36.24 o 
  -6   4  16      512.84      682.11     81.21 o 
  -5   4  16     1338.13     1496.84    100.92 o 
  -4   4  16      475.66      553.03     71.86 o 
  -3   4  16       98.80      109.86     31.11 o 
  -2   4  16      197.60       82.19     47.57 o 
  -1   4  16        0.13       73.39     56.22 o 
  -5   5  16      742.41      854.01     84.97 o 
  -4   5  16      470.26      675.01     74.44 o 
  -3   5  16     1798.31     1961.35    250.47 o 
  -2   5  16      330.20      187.77     57.07 o 
  -4   6  16     1286.91     1469.55     91.21 o 
  -2   6  16      108.35      141.81     57.07 o 
  -7  -3  17      594.61      540.01     67.44 o 
  -6  -3  17       82.28       23.55     38.03 o 
  -5  -3  17      274.37      252.76     52.56 o 
  -4  -3  17      217.73      196.06     53.90 o 
  -7  -2  17        1.73       41.88     45.57 o 
  -6  -2  17      411.43      419.19     68.39 o 
  -5  -2  17      407.00      251.79     53.02 o 
  -4  -2  17      467.09      371.49     69.81 o 
  -3  -2  17      431.74      370.19     68.52 o 
  -6  -1  17      444.73      335.74     52.11 o 
  -5  -1  17       17.22       36.20     33.95 o 
  -4  -1  17      520.73      493.06     64.12 o 
  -3  -1  17      347.43      278.16     47.82 o 
  -5   0  17       90.60      109.68     82.56 o 
  -4   0  17      190.06      205.81     62.43 o 
  -3   0  17     1314.46     1388.44     95.50 o 
  -5   1  17      701.59      656.43     75.19 o 
  -4   1  17       58.69       54.33     22.96 o 
  -3   1  17        7.96       29.97     49.97 o 
  -4   2  17      287.23      297.65     60.28 o 
  -3   2  17       14.69       21.49     32.98 o 
  -4   3  17     1866.95     1915.20     97.53 o 
  -3   3  17       37.51       57.76     28.72 o 
                                                 
